# Supplementary material for: Late-Proterozoic to Paleozoic history of the peri-Gondwana Calabria–Peloritani Terrane inferred from a review of zircon chronology
Source: Springerplus. 2016 Feb 29;5:212. doi: 10.1186/s40064-016-1839-8 (PMC4771664; doi:10.1186/s40064-016-1839-8)
Supplement: Supplementary file 1 — 10.1186/s40064-016-1839-8 Analytica data of U-Pb zircon ages derived from literature. [file 40064_2016_1839_MOESM1_ESM.xlsx]

## Sheet: GO6-GO35-GO100-ADR5-ADR18
From Micheletti et al., 2007: (Table 6. Zircon U-Pb isotopic data for samples of augen gneiss from Calabria)
Anal.	206Pb/204Pb	Concentrations (ppm)			Corrected ratios						Ages
Spot	measured	Pb	U	Th	206Pb/238U	±s	207Pb/235U	±s	207Pb/206Pb	±s	207Pb/206Pb	±s	206Pb/238U	±s	207Pb/235U	±s	Conc %
GO6 (Castagna Unit)
9r	7692	27	356	72	0.08795	0.00072	0.70849	0.00989	0.05842	0.01132	545.6	24.4	543.4	4.3	543.9	5.9	-
14c	20000	72	1123	21	0.07470	0.00064	0.58467	0.00572	0.05677	0.00479	482.6	10.6	464.4	3.8	467.5	3.7	96.2
14r	25000	112	1484	44	0.08752	0.00110	0.70512	0.01005	0.05843	0.00681	545.9	14.8	540.9	6.5	541.8	6.0	99.1
39c	16667	27	307	201	0.10108	0.00080	0.85253	0.00947	0.06117	0.00775	645.3	16.6	620.7	4.7	626.0	5.2	96.2
39r	16667	29	369	74	0.09002	0.00075	0.74089	0.00954	0.05969	0.00980	592.5	21.10	555.6	4.5	562.9	5.6	93.8
45c	2941	14	163	181	0.09490	0.00091	0.80431	0.02061	0.06147	0.02378	655.6	50.2	584.5	5.3	599.3	11.5	89.2
46c	16667	38	107	95	0.41030	0.01238	785431	0.23920	0.13848	0.00418	2212.7	6.9	2216.3	56.3	2214.5	27.1	100.2
62c	1250	14	171	118	0.09101	0.00086	0.80565	0.02657	0.06420	0.03159	748.5	65.4	561.5	5.1	600.0	14.8	75.0
80c	14286	23	222	223	0.12306	0.00103	111504	0.01264	0.06572	0.00763	797.3	15.9	748.2	5.9	760.6	6.1	93.8
185c	4348	6	74	45	0.09879	0.00251	0.90396	0.02686	0.06636	0.01542	817.9	31.9	607.3	14.7	653.8	14.2	74.3
190c	1493	5	69	14	0.08309	0.01970	0.68137	0.02843	0.05947	0.02049	584.5	39.9	514.6	9.7	527.6	11.6	88.1
190r	3030	22	289	227	0.08770	0.00089	0.75517	0.01774	0.06245	0.02116	689.6	44.5	541.9	5.3	571.2	10.2	78.6
192r	10000	26	340	62	0.08875	0.00076	0.71440	0.00954	0.05838	0.01023	544.1	22.2	548.1	4.5	547.4	5.6	100.7
211r	3571	30	392	84	0.08848	0.00074	0.69314	0.01698	0.05682	0.02301	484.4	50.0	546.6	4.4	534.7	10.1	112.8
236br	50000	14	197	119	0.08429	0.00096	0.77680	0.02421	0.06684	0.02902	832.8	59.4	521.7	5.7	583.7	13.7	62.6
236bc	847	76	692	183	0.12722	0.00187	147177	0.04648	0.08390	0.02797	1291	53.5	772.0	10.7	918.9	18.9	59.8
GO35 ( Castagna Unit)
6r	4762	21	272	54	0.08935	0.00266	0.74658	0.02588	0.06060	0.01784	625.0	35.7	551.7	15.7	566.2	14.9	88.3
8r	8333	24	305	111	0.09005	0.00271	0.74141	0.02315	0.05971	0.00843	593.2	16.4	555.8	16.0	563.2	13.4	93.7
8r2	25000	37	455	99	0.09550	0.00284	0.80033	0.02421	0.06078	0.00540	631.5	11.1	587.9	16.7	597.0	13.6	93.1
19c	2857	16	216	160	0.08796	0.00264	0.75350	0.02422	0.06213	0.01164	678.6	22.1	543.5	15.6	570.3	13.9	80.1
29r	33333	31	388	71	0.09181	0.00274	0.80088	0.02716	0.06327	0.01608	717.2	33.9	566.2	16.2	597.3	15.2	78.9
35c	3571	24	207	110	0.13546	0.00424	200778	0.06587	0.10750	0.00977	1757.6	16.7	818.9	24.0	1118.1	22.0	46.6
56c	25000	103	316	389	0.37843	0.01116	836209	0.24748	0.16026	0.00237	2458.4	3.8	2068.9	52.0	2271.1	26.5	84.2
GO100 (Sila Unit)
5r	25000	83	1040	102	0.09286	0.00109	0.75181	0.00959	0.05872	0.00496	556.7	10.8	572.4	6.4	569.3	5.6	102.8
17r	33333	85	984	102	0.10046	0.00388	0.91163	0.04379	0.06582	0.02863	800.5	59.8	617.1	22.7	657.9	23	77.1
33br	33333	74	928	98	0.09328	0.00070	0.74878	0.00615	0.05822	0.00339	538.0	7.4	574.9	4.1	567.5	3.6	106.9
33bc	100000	90	220	184	0.47421	0.00426	154948	0.14973	0.23698	0.00357	3099.8	5.7	2502.0	18.6	2846.2	9.2	80.7
44r	50000	146	1832	118	0.09260	0.00071	0.74818	0.00621	0.05860	0.00325	552.3	7.1	570.9	4.2	567.2	3.6	103.4
91c	6667	16	244	214	0.07427	0.00109	0.59019	0.01211	0.05764	0.01430	515.9	31.1	461.8	6.6	470.9	7.7	89.5
106c	5556	13	158	111	0.09929	0.00149	111102	0.02555	0.08115	0.01739	1225.2	33.8	610.3	8.8	758.7	12.2	49.8
106r	14286	31	416	49	0.08682	0.00084	106278	0.01880	0.08878	0.01478	1399.5	28.1	536.7	5.0	735.2	9.2	38.3
114c	1613	19	433	61	0.05184	0.00086	0.44384	0.01149	0.06209	0.01994	677.4	42.1	325.8	5.2	372.9	8.1	48.1
114r	25000	77	1004	91	0.08942	0.00146	0.70953	0.01540	0.05755	0.01431	512.7	31.1	552.1	8.6	544.5	9.1	107.7
153c	5556	9	122	79	0.08718	0.00126	0.70687	0.01388	0.05881	0.01335	560.0	28.8	538.8	7.4	542.9	8.2	96.2
203c	25000	27	68	69	0.45207	0.02078	102513	0.57222	0.16446	0.03166	2502.1	52.3	2404.4	91.6	2457.7	50.4	96.1
205c	7692	12	177	92	0.07966	0.00237	0.61903	0.02063	0.05636	0.01501	466.5	29.4	494.1	14.1	489.2	12.9	105.9
229r	20000	64	822	69	0.09053	0.00072	0.81709	0.00914	0.06546	0.00784	789.1	16.4	558.7	4.3	606.4	5.1	70.8
250c	20000	25	374	228	0.07811	0.00067	0.76618	0.00821	0.07114	0.00644	961.6	13.1	484.8	4.0	577.6	4.7	50.4
250r	16667	41	527	69	0.08959	0.00070	0.79368	0.00903	0.06425	0.00825	749.9	17.3	553.1	4.2	593.3	5.1	73.8
252r	100000	29	378	43	0.08819	0.00074	0.73257	0.00791	0.06025	0.00680	612.5	14.6	544.8	4.4	558.1	4.6	88.9
274r	16667	34	453	100	0.08692	0.00065	0.70117	0.00767	0.05851	0.00796	548.8	17.3	537.3	3.9	539.5	4.6	97.9
274c	7692	14	135	100	0.12372	0.00104	113573	0.01723	0.06658	0.012633	824.6	26.2	751.9	6.0	770.5	8.2	91.2
259c	100000	91	339	209	0.31386	0.00936	501279	0.15009	0.11584	0.00253	1892.9	4.5	1759.7	45.8	1821.5	25.0	93.0
ADR5 (Aspromonte Unit)
34c	14286	8	94	23	0.09359	0.01781	0.79279	0.01902	0.06144	0.00668	654.6	13.0	576.7	9.8	592.8	8.5	88.1
35c	33333	21	119	18	0.20263	0.01787	358641	0.01990	0.12837	0.00878	2075.7	15.2	1189.5	19.4	1546.5	15.7	57.3
36c	12500	18	241	111	0.08906	0.00263	0.71913	0.02147	0.05856	0.00408	550.8	8.3	550.0	15.6	550.2	12.6	99.9
60ar1	25000	11	132	11	0.09985	0.01740	0.81844	0.01884	0.05945	0.00723	583.6	-	613.5	10.2	607.2	8.6	105.1
60ar2	4762	4	54	6	0.08517	0.02381	0.72021	0.02543	0.06133	0.00894	650.9	18.1	526.9	12.0	550.8	10.8	80.9
65r	33333	10	128	6	0.09175	0.02333	0.83395	0.02547	0.06592	0.01022	-	-	565.9	12.6	615.8	11.7	-
84ac	14286	5	63	15	0.09935	0.01804	0.83375	0.01904	0.06086	0.00611	634.4	12.3	610.6	10.5	615.7	8.8	96.2
110r	50000	12	151	11	0.09515	0.01726	0.78819	0.01792	0.06008	0.00482	606.4	10.3	585.9	9.7	590.1	8.0	96.6
113ac	14286	9	114	22	0.09700	0.01744	0.82953	0.01791	0.06203	0.00408	674.9	8.1	596.8	9.9	613.4	8.2	88.4
137c	820	6	43	9	0.15277	0.03033	145835	0.13085	0.06924	0.12728	906.0	237	916.5	25.9	913.3	75.9	101.2
165c	5000	8	102	6	0.09213	0.01920	0.75986	0.02017	0.05982	0.00619	596.9	12.0	568.1	10.4	573.9	8.8	95.2
ADR18 (Aspromonte Unit)
3c	7143	15	246	161	0.07166	0.00213	0.54840	0.01718	0.05550	0.00991	432.5	20.2	446.2	12.8	443.9	11.2	103.2
3r	14286	33	458	80	0.08509	0.00252	0.68881	0.02082	0.05871	0.00599	556.5	-	526.4	15.0	532.1	12.4	94.6
34c	16667	22	283	114	0.08937	0.00266	0.85792	0.02756	0.06963	0.01208	917.3	24.4	551.8	15.7	629.0	15.0	60.2
34r	11111	27	373	224	0.08427	0.00249	0.67000	0.02030	0.05766	0.00660	517.0	13.7	521.6	14.8	520.7	12.3	100.9
46r	16667	46	605	63	0.08874	0.00264	0.77778	0.02345	0.06357	0.00471	-	-	548.1	15.6	584.2	13.3	-
48c	14286	34	388	234	0.10150	0.00300	0.83880	0.02519	0.05994	0.00511	601.4	10.4	623.2	17.6	618.5	13.8	103.6
55c	11111	29	374	67	0.09158	0.00273	0.72319	0.02225	0.05727	0.00746	502.1	15.6	564.9	16.1	552.5	13.0	112.5
56c	8333	56	651	71	0.10038	0.00298	0.82018	0.02461	0.05926	0.00441	576.6	-	616.7	17.4	608.2	13.6	107.0
56r	20000	39	533	162	0.08590	0.00255	0.68217	0.02008	0.05760	0.00721	514.4	15.2	531.3	15.1	528.1	12.5	103.3

## Sheet: MFS3-Tur3-Tur17-GO182
From Micheletti et al., 2008: (Table 1 - LA–ICPMS U-Pb isotope data and calculated ages for zircons from the studied samples. Analyses were performed on B-scan mode with a spot diameter of 25 mm (c=core; r=rim; S=structureless domain; Z=zoned domain; BP=bright patches)
	Isotopic ratios						Age estimates (Ma)						Concordia
Spot	207Pb/206Pb	±1s	206Pb/238U	±1s	207Pb/235U	±1s	207Pb/206Pb	±1s	206Pb/238U	±1s	207Pb/235U	±1s	ages	2s
MFS 3 (metagabbro)
1cS	0.05203	0.00112	0.04410	0.00096	0.31571	0.01002	287	6	278	6	279	9	278	12
1rS	0.06017	0.00173	0.04234	0.00092	0.35157	0.01285	610	18	267	6	306	11	-	-
2cS	0.05762	0.00175	0.08168	0.00181	0.64927	0.02453	515	16	506	11	508	19	506	21
2rS	0.05538	0.00158	0.07296	0.00159	0.55771	0.02031	428	12	454	10	450	16	453	19
7cS	0.05165	0.00304	0.04563	0.00114	0.32490	0.02027	270	16	288	7	286	18	288	14
29cS	0.06108	0.00133	0.04732	0.00082	0.39862	0.00860	642	14	298	5	341	7	-	-
29rS	0.05860	0.00134	0.04555	0.00079	0.36816	0.00838	552	13	287	5	318	7	-	-
35BcS	0.07444	0.00208	0.04139	0.00075	0.42486	0.01159	1053	29	262	5	360	10	-	-
84AcS	0.05329	0.00083	0.04541	0.00078	0.33320	0.00530	341	5	286	5	292	5	-	-
84ArS	0.05319	0.00079	0.04620	0.00078	0.33860	0.00506	337	5	291	5	296	4	-	-
84BrS	0.05469	0.00141	0.06025	0.00076	0.45434	0.01200	400	10	377	5	380	10	377	5
91cS	0.05911	0.00126	0.04608	0.00080	0.37558	0.00796	571	12	290	5	324	7	-	-
91rS	0.05206	0.00126	0.04149	0.00072	0.29834	0.00712	288	7	262	5	265	6	263	8
102AcS	0.05318	0.00101	0.04463	0.00053	0.32712	0.00651	336	6	282	3	287	6	282	7
102Ar1S	0.06452	0.00149	0.03815	0.00047	0.33940	0.00801	759	18	241	3	297	7	-	-
102Ar2S	0.09773	0.00230	0.04501	0.00057	0.60655	0.01445	1581	37	284	4	481	12	-	-
122cS	0.05834	0.00105	0.04995	0.00060	0.40191	0.00770	543	10	314	4	343	7	-	-
122rS	0.05178	0.00398	0.04480	0.00089	0.32014	0.02417	276	21	283	6	282	21	283	11
126AcS	0.05955	0.00162	0.04123	0.00054	0.33883	0.00933	587	16	260	3	296	8	-	-
126ArS	0.05639	0.00196	0.03841	0.00053	0.29885	0.01037	467	16	243	3	266	9	-	-
159DcS	0.05521	0.00222	0.09496	0.00208	0.77357	0.03364	420	17	585	13	582	25	584	24
159DrS	0.05191	0.00098	0.03638	0.00043	0.26039	0.00514	282	5	230	3	235	5	231	5
160rS	0.06711	0.00257	0.03853	0.00057	0.35684	0.01361	841	32	244	4	310	12	-	-
TUR 3 (restitic metagreywacke)
9BcS	0.05196	0.00081	0.04630	0.00078	0.33176	0.00518	284	4	292	5	291	5	291	8
9BrS	0.05219	0.00080	0.04865	0.00082	0.35020	0.00537	294	5	306	5	305	5	304	8
34ArS	0.06479	0.00133	0.04053	0.00069	0.36228	0.00735	768	16	256	4	314	6	-	-
39BcZ	0.05617	0.00092	0.05369	0.00090	0.41589	0.00683	459	8	337	6	353	6	-	-
39BrS	0.05369	0.00103	0.03831	0.00065	0.28401	0.00543	358	7	242	4	254	5	-	-
70BcZ	0.05968	0.00091	0.09698	0.00162	0.79844	0.01214	592	9	597	10	596	9	595	12
70BrS	0.05680	0.00085	0.07755	0.00130	0.60747	0.00913	483	7	482	8	482	7	483	9
123AcBP	0.05093	0.00080	0.04103	0.00069	0.28828	0.00454	238	4	259	4	257	4	257	7
123ArS	0.05178	0.00082	0.04350	0.00073	0.31072	0.00492	276	4	275	5	275	4	275	8
125Ac	0.05309	0.00086	0.04848	0.00081	0.35507	0.00573	333	5	305	5	309	5	308	9
125Ar	0.05378	0.00088	0.05098	0.00085	0.37822	0.00619	362	6	321	5	326	5	325	9
127cZ	0.05128	0.00088	0.04694	0.00081	0.33187	0.00579	253	4	296	5	291	5	292	9
127rS	0.05508	0.00127	0.03914	0.00069	0.29737	0.00681	415	10	248	4	264	6	-	-
151AcZ	0.05275	0.00097	0.04714	0.00072	0.34278	0.00527	318	6	297	5	299	5	299	8
151ArS	0.06647	0.00153	0.04514	0.00070	0.41338	0.00830	821	19	285	4	351	7	-	-
153AcZ	0.05702	0.00146	0.05100	0.00093	0.40062	0.01026	492	13	321	6	342	9	-	-
153ArS	0.06786	0.00278	0.04888	0.00099	0.45690	0.01835	864	35	308	6	382	15	-	-
181BcS	0.05612	0.00133	0.03503	0.00060	0.27140	0.00631	457	11	222	4	244	6	-	-
181BrS	0.05682	0.00112	0.04536	0.00077	0.35571	0.00691	484	10	286	5	309	6	-	-
187cZ	0.05357	0.00094	0.04970	0.00084	0.36747	0.00640	353	6	313	5	318	6	316	9
187r1BP	0.05303	0.00086	0.03848	0.00064	0.28138	0.00453	330	5	243	4	252	4	-	-
187r2BP	0.07779	0.00195	0.04439	0.00078	0.47669	0.01171	1141	29	280	5	396	10	-	-
TUR 17 (felsic granulite)
48AcZ	0.05243	0.00102	0.04476	0.00094	0.32343	0.00970	304	6	282	6	285	9	283	12
48ArS	0.05333	0.00135	0.05228	0.00113	0.38355	0.01305	343	9	329	7	330	11	329	14
54AcZ	0.06348	0.00113	0.09494	0.00141	0.83094	0.01179	724	13	585	9	614	9	-	-
54ArBP	0.05251	0.00094	0.04634	0.00069	0.33548	0.00480	308	6	292	4	294	4	293	7
85AcZ	0.05235	0.00105	0.04687	0.00099	0.33803	0.01028	301	6	295	6	296	9	295	12
85ArS	0.05285	0.00105	0.04369	0.00092	0.31808	0.00964	322	6	276	6	280	9	276	11
85Bc1Z	0.05245	0.00128	0.04533	0.00101	0.32780	0.01107	305	8	286	6	288	10	286	12
85Bc2Z	0.05166	0.00077	0.04541	0.00077	0.32344	0.00487	285	4	291	5	290	4	280	5
95AcS	0.05197	0.00078	0.04716	0.00081	0.33789	0.00521	284	4	297	5	296	5	293	6
95ArS	0.05267	0.00085	0.04403	0.00073	0.31979	0.00509	315	5	278	5	282	5	281	8
110CrS	0.05949	0.00116	0.05775	0.00089	0.47355	0.00781	585	11	362	6	394	7	-	-
111BcZ	0.05113	0.00076	0.03950	0.00066	0.27849	0.00412	247	4	250	4	250	4	249	4
111BrS	0.05447	0.00109	0.02928	0.00050	0.21969	0.00433	390	8	186	3	202	4	-	-
120BcZ	0.18355	0.00353	0.29930	0.00642	755772	0.22686	2685	52	1688	36	2180	65	-	-
120BrS	0.07545	0.00146	0.05147	0.00109	0.53551	0.01613	1081	21	324	7	436	13	-	-
GO 182 (migmatitic metapelite)
1cZ	0.05510	0.00126	0.04471	0.00097	0.03399	0.01107	416	10	282	6	297	10	-	-
4cZ	0.05110	0.00106	0.04527	0.00098	0.31918	0.00995	246	5	285	6	281	9	285	12
4rBP	0.05239	0.00104	0.04492	0.00096	0.32471	0.00991	303	6	283	6	286	9	284	12
7cZ	0.05196	0.00118	0.04451	0.00095	0.31970	0.01029	284	6	281	6	282	9	281	12
7rZ	0.05145	0.00099	0.04512	0.00096	0.32024	0.00963	261	5	285	6	282	9	284	12
18cZ	0.06540	0.00141	0.07998	0.00175	0.72116	0.02290	787	17	496	11	551	18	-	-
18rZ	0.07199	0.00151	0.10673	0.00237	105785	0.03343	986	21	654	15	733	23	-	-
21r1Z	0.05144	0.00142	0.04512	0.00100	0.32003	0.01153	261	7	285	6	282	10	284	12
21r2Z	0.05227	0.00103	0.04560	0.00097	0.32874	0.00997	297	6	288	6	289	9	288	12
23c1Z	0.05076	0.00107	0.04498	0.00099	0.31480	0.00995	230	5	284	6	278	9	283	12
23c2Z	0.05211	0.00100	0.04568	0.00098	0.32857	0.00988	290	6	288	6	289	9	288	12
23rBP	0.05193	0.00104	0.04483	0.00095	0.32135	0.00983	283	6	283	6	283	9	283	12
24cS	0.05253	0.00102	0.04480	0.00096	0.32482	0.00983	309	6	283	6	286	9	283	12
24rZ	0.05273	0.00105	0.04442	0.00095	0.32374	0.00988	317	6	280	6	285	9	281	12
25r1Z	0.05224	0.00104	0.04683	0.00100	0.33760	0.01029	296	6	295	6	295	9	295	12
25r2Z	0.05211	0.00106	0.04596	0.00099	0.33063	0.01023	290	6	290	6	290	9	290	12
107cS	0.05253	0.00075	0.04513	0.00051	0.32691	0.00509	308	4	285	3	287	5	285	6
107rZ	0.05101	0.00066	0.04337	0.00048	0.30510	0.00438	242	3	274	3	270	4	273	6
108DcBP	0.05435	0.00080	0.06328	0.00076	0.47463	0.00774	385	6	396	5	394	6	395	9
131cZ	0.05143	0.00064	0.04430	0.00050	0.31415	0.00447	260	3	279	3	277	4	279	6
131rS	0.05097	0.00066	0.04339	0.00051	0.30497	0.00448	240	3	274	3	270	4	273	6
139cZ	0.05151	0.00065	0.04278	0.00049	0.30382	0.00435	264	3	270	3	269	4	270	6

## Sheet: GO39-GO95
From Micheletti et al., 2011: (Table 1 - LA–ICPMS U-Pb isotope data and calculated ages for zircons from the studied samples. Analyses were performed on B-scan mode with a spot diameter of ~20 mm (c=core; r=rim; S=structureless domain; Z=zoned domain; BP=bright patches)
	Isotopic ratios						Age estimates (Ma)						Concordia
Spot	207Pb/206Pb	±1s	206Pb/238U	±1s	207Pb/235U	±1s	207Pb/206Pb	±1s	206Pb/238U	±1s	207Pb/235U	±1s	ages	2s
GO 39 (leucogranitic mylonite)
1cZ	0.05187	0.00102	0.04103	0.00088	0.29350	0.00894	280	6	259	6	261	8	259	11
1rS	0.05171	0.00097	0.04808	0.00101	0.34275	0.01016	273	5	303	6	299	9	302	12
9cBP	0.06148	0.00140	0.10270	0.00139	0.86842	0.02314	656	15	630	9	635	17	631	16
10cBP	0.05343	0.00125	0.04661	0.00063	0.34250	0.00932	347	8	294	4	299	8	294	8
13cZ	0.05768	0.00120	0.08607	0.00113	0.68297	0.01713	517	11	532	7	529	13	532	13
14cBP	0.05204	0.00069	0.04190	0.00049	0.30069	0.00456	287	4	265	3	267	4	265	6
14rS	0.04858	0.00058	0.04443	0.00051	0.29764	0.00413	128	2	280	3	265	4	-	-
15cS	0.05318	0.00111	0.04360	0.00056	0.31893	0.00795	336	7	275	4	281	7	275	7
15rZ	0.05214	0.00108	0.04461	0.00057	0.31996	0.00795	291	6	281	4	282	7	281	7
19c1Z	0.05267	0.00110	0.04472	0.00057	0.32396	0.00809	314	7	282	4	285	7	282	7
19c2Z	0.05159	0.00108	0.04537	0.00058	0.32186	0.00803	267	6	286	4	283	7	286	7
19rS	0.05254	0.00107	0.04322	0.00072	0.31311	0.00539	309	6	273	5	277	5	275	8
20cS	0.05060	0.00061	0.04192	0.00049	0.29251	0.00409	223	3	265	3	261	4	-	-
20rS	0.05077	0.00067	0.04135	0.00047	0.28962	0.00431	231	3	261	3	258	4	261	6
21cZ	0.05270	0.00112	0.04525	0.00060	0.32807	0.00831	316	7	285	4	288	7	285	7
21r1S	0.05164	0.00107	0.04808	0.00062	0.34147	0.00851	270	6	303	4	298	7	302	8
21r2S	0.05244	0.00113	0.04542	0.00078	0.32790	0.00623	305	7	286	5	288	6	287	9
24rBP	0.05216	0.00111	0.04353	0.00057	0.31205	0.00793	292	6	275	4	276	7	275	7
31cZ	0.11898	0.00141	0.29981	0.00338	491837	0.06687	1941	23	1690	19	1805	25	-	-
31rS	0.11937	0.00141	0.30457	0.00344	501259	0.06811	1947	23	1714	19	1822	25	-	-
33cBP	0.05829	0.00122	0.08944	0.00115	0.71707	0.01791	540	11	552	7	549	14	552	14
33r1Z	0.05828	0.00121	0.08647	0.00112	0.69310	0.01725	540	11	535	7	535	13	535	13
33r2BP	0.05623	0.00132	0.07633	0.00132	0.59088	0.01239	461	11	474	8	471	10	473	14
41cS	0.06171	0.00127	0.10284	0.00132	0.87256	0.02152	664	14	631	8	637	16	632	15
41rS	0.05171	0.00099	0.04341	0.00072	0.30948	0.00490	273	5	274	5	274	4	274	8
42c1S	0.05435	0.00077	0.06630	0.00079	0.49732	0.00794	385	6	414	5	410	7	413	9
42c2S	0.05572	0.00074	0.07398	0.00085	0.56858	0.00849	441	6	460	5	457	7	459	10
42rS	0.05163	0.00106	0.04733	0.00081	0.33641	0.00598	269	6	298	5	295	5	296	9
47cBP	0.07319	0.00162	0.07105	0.00098	0.71602	0.01884	1019	23	443	6	548	14	-	-
47r1BP	0.07807	0.00152	0.05548	0.00091	0.59739	0.00966	1149	22	348	6	476	8	-	-
47r2S	0.05041	0.00097	0.04103	0.00068	0.28526	0.00453	214	4	259	4	255	4	-	-
56cBP	0.06655	0.00090	0.14363	0.00167	131846	0.02008	824	11	865	10	854	13	858	17
56rS	0.05143	0.00067	0.04223	0.00054	0.29951	0.00468	260	3	267	3	266	4	266	7
57cZ	0.05721	0.00102	0.08373	0.00110	0.66055	0.01293	499	9	518	7	515	10	518	13
GO 95 (throndhjemitic mylonite)
3r1Z	0.05275	0.00127	0.04123	0.00055	0.29941	0.00830	318	8	261	4	266	7	261	7
3r2Z	0.06777	0.00202	0.04293	0.00059	0.40049	0.01303	861	26	271	4	342	11	-	-
7cBP	0.05270	0.00112	0.04119	0.00053	0.29917	0.00758	316	7	260	3	266	7	260	7
7rZ	0.05156	0.00104	0.04219	0.00070	0.29996	0.00510	266	5	266	4	266	5	266	8
8cBp	0.05281	0.00097	0.03831	0.00058	0.27820	0.00419	321	6	242	4	249	4	-	-
8rS	0.05216	0.00089	0.03996	0.00060	0.28665	0.00391	293	5	253	4	256	4	-	-
11r1Z	0.06644	0.00139	0.13222	0.00167	121047	0.03003	820	17	801	10	805	20	801	19
11r2Z	0.06836	0.00145	0.11896	0.00201	111969	0.02066	879	19	725	12	763	14	-	-
12AcBP	0.06448	0.00089	0.04432	0.00054	0.39434	0.00622	757	11	280	3	338	5	-	-
12ArZ	0.09681	0.00116	0.03000	0.00036	0.40078	0.00568	1564	19	191	2	342	5	-	-
14cZ	0.05876	0.00075	0.09153	0.00110	0.74214	0.01104	558	7	565	7	564	8	564	12
14rZ	0.06068	0.00078	0.10320	0.00124	0.86419	0.01285	628	8	633	8	632	9	633	14
15r1S	0.05338	0.00116	0.04129	0.00052	0.30383	0.00775	345	8	261	3	269	7	261	6
15r2Z	0.05240	0.00125	0.03924	0.00066	0.28326	0.00601	303	7	248	4	253	5	250	8
15r3S	0.05143	0.00102	0.02427	0.00042	0.17178	0.00297	260	5	155	3	161	3	-	-
16cBP	0.05766	0.00081	0.08421	0.00107	0.66993	0.01094	517	7	521	7	521	9	521	12
16r1Z	0.05971	0.00100	0.07398	0.00094	0.60928	0.01125	593	10	460	6	483	9	-	-
16r2Z	0.05633	0.00111	0.06754	0.00102	0.52426	0.00877	465	9	421	6	428	7	425	11
19cz	0.05533	0.00096	0.07106	0.00110	0.54108	0.00772	425	7	443	7	439	6	437	10
19rZ	0.05597	0.00100	0.01815	0.00030	0.14106	0.00224	451	8	116	2	134	2	-	-
20cBP	0.05083	0.00094	0.04027	0.00063	0.28213	0.00447	233	4	255	4	252	4	253	7
20rZ	0.05171	0.00088	0.03847	0.00061	0.27420	0.00388	273	5	243	4	246	4	-	-
22cZ	0.05848	0.00132	0.08798	0.00118	0.70843	0.01881	548	12	544	7	544	14	544	14
22r1S	0.05948	0.00138	0.08800	0.00117	0.72067	0.01941	585	14	544	7	551	15	544	14
22r2BP	0.05733	0.00117	0.08225	0.00136	0.65016	0.01126	504	10	510	8	509	9	509	14
24r1S	0.05435	0.00121	0.05488	0.00074	0.41038	0.01082	386	9	344	5	349	9	345	9
24r2S	0.05545	0.00115	0.07309	0.00128	0.55888	0.01032	430	9	455	8	451	8	452	13
25cBP	0.05830	0.00124	0.08126	0.00103	0.65242	0.01640	541	12	504	6	510	13	504	12
25r1BP	0.05874	0.00124	0.08624	0.00114	0.69749	0.01759	558	12	533	7	537	14	534	13
25r2S	0.05717	0.00124	0.07953	0.00132	0.62679	0.01168	498	11	493	8	494	9	494	14

## Sheet: Tur37b-Tur32-Tur46-Tur49
From Fornelli et al., 2011a: (Table 1. LA–ICPMS U-Pb isotope data and calculated ages for zircons from the studied samples. Analyses were performed on B-scan mode with a spot diameter of ~20 mm (c=core; r=rim; S=structureless domain; Z=zoned domain; BP=bright patches domain)
	Run name	Isotopic ratios						Age estimates (Ma)						Concordia		Probability of
Spot		207Pb/206Pb	±1s	206Pb/238U	±1s	207Pb/235U	±1s	207Pb/206Pb	±1s	206Pb/238U	±1s	207Pb/235U	±1s	age	2s	concordance
Tur 37b (Quartz-monzodioritic dike)
1r2Z	se05b	0.07541	0.00522	0.04825	0.00091	0.50169	0.03466	1080	75	304	6	413	29	-	-
3cS	se05b	0.06112	0.00344	0.05531	0.00098	0.46413	0.02620	644	36	347	6	387	22	-	-
3r2Z	se05b	0.05406	0.00263	0.05878	0.00093	0.43679	0.02165	374	18	368	6	368	18	368	11	0.99
8cZ	se05b	0.05379	0.00133	0.05859	0.00071	0.43510	0.01206	362	9	367	4	367	10	367	9	0.97
8r1BP	se05b	0.07286	0.00201	0.05145	0.00066	0.51705	0.01570	1010	28	323	4	423	13	-	-
8r2BP	se05b	0.05314	0.00201	0.05351	0.00078	0.39325	0.01562	335	13	336	5	337	13	336	10	0.95
29c1Z	se05b	0.05331	0.00265	0.05185	0.00084	0.38133	0.01923	342	17	326	5	328	17	326	10	0.87
29c2Z	se05b	0.06019	0.00163	0.05133	0.00064	0.42587	0.01274	610	17	323	4	360	11	-	-
29r1BP	se05b	0.06016	0.00183	0.05771	0.00080	0.47860	0.01609	609	19	362	5	397	13	-	-
66cZ	se05b	0.06860	0.00227	0.04345	0.00060	0.41082	0.01445	887	29	274	4	350	12	-	-
66r1BP	se05b	0.08713	0.00468	0.05417	0.00098	0.65084	0.03517	1363	73	340	6	509	28	-	-
66r2Z	se05b	0.05652	0.00186	0.04628	0.00062	0.36062	0.01269	473	16	292	4	313	11	-	-
70cZ	se05b	0.05320	0.00185	0.05119	0.00070	0.37500	0.01379	337	12	322	4	323	12	322	9	0.87
70r1BP	se05b	0.06102	0.00157	0.05225	0.00065	0.43962	0.01269	640	16	328	4	370	11	-	-
70r2S	se05b	0.05261	0.00152	0.05134	0.00068	0.37246	0.01179	312	9	323	4	322	10	323	8	0.87
79cS	se05b	0.06768	0.00227	0.04809	0.00069	0.44849	0.01602	859	29	303	4	376	13	-	-
79r1BP	se05b	0.06241	0.00192	0.04746	0.00062	0.40844	0.01356	688	21	299	4	348	12	-	-
79r2BP	se05b	0.06570	0.00190	0.04165	0.00056	0.37683	0.01193	797	23	263	4	325	10	-	-
1r1Z	se05b	0.05953	0.00634	0.03644	0.00079	0.29908	0.03170	587	63	231	5	266	28	231	10	0.16
79r3BP	se05b	0.05768	0.00536	0.04505	0.00114	0.35783	0.03270	518	48	284	7	311	28	284	14	0.27
29r2S	se05b	0.05243	0.00103	0.05126	0.00063	0.37071	0.00901	304	6	322	4	320	8	322	8	0.72
Tur 32 (Garnet bearing metabasite)
10c1Z	se09a	0.05192	0.00078	0.04772	0.00057	0.34390	0.00857	282	4	301	4	300	8	301	7	0.95
10c2S	se09a	0.05165	0.00071	0.04106	0.00049	0.29284	0.00706	270	4	259	3	261	6	260	6	0.77
10r1BP	se09a	0.07950	0.00259	0.04222	0.00063	0.46273	0.01719	1185	39	267	4	386	14	-	-
17cZ	se09a	0.05975	0.00113	0.09643	0.00121	0.79484	0.02164	595	11	594	7	594	16	593	14	0.97
17r1BP	se09a	0.06435	0.00162	0.04502	0.00061	0.40027	0.01266	753	19	284	4	342	11	-	-
17r2Z	se09a	0.05374	0.00090	0.05810	0.00072	0.43027	0.01117	360	6	364	5	363	9	364	9	0.92
18cZ	se09a	0.05271	0.00075	0.05021	0.00062	0.36453	0.00893	316	5	316	4	316	8	316	8	0.97
20cZ	se09a	0.05320	0.00115	0.05231	0.00068	0.38360	0.01121	337	7	329	4	330	10	329	8	0.89
20r1BP	se09a	0.06237	0.00192	0.05056	0.00072	0.43501	0.01568	687	21	318	5	367	13	-	-
20r2BP	se09a	0.05289	0.00240	0.05180	0.00085	0.37714	0.01832	324	15	326	5	325	16	326	10	0.96
21c1Z	se25a	0.05528	0.00284	0.06703	0.00113	0.51053	0.02637	424	22	418	7	419	22	418	14	0.97
21c2Z	se25a	0.05366	0.00230	0.05491	0.00087	0.40619	0.01787	357	15	345	5	346	15	345	11	0.9
21rBP	se25a	0.05111	0.00262	0.03980	0.00065	0.28125	0.01449	246	13	252	4	252	13	252	8	1
24acZ	se25a	0.05438	0.00258	0.05971	0.00096	0.44809	0.02154	387	18	374	6	376	18	374	12	0.88
33ccZ	se25a	0.05931	0.00261	0.09142	0.00142	0.74644	0.03354	579	26	564	9	566	25	564	17	0.9
33cr1	se25a	0.11160	0.00943	0.04780	0.00137	0.73481	0.06018	1826	154	301	9	559	46	-	-
33cr2S	se25a	0.05267	0.00252	0.04847	0.00076	0.35208	0.01707	315	15	305	5	306	15	305	9	0.92
47cZ	se09a	0.05278	0.00137	0.05034	0.00071	0.36385	0.01184	319	8	317	4	315	10	317	9	0.85
47r1BP	se09a	0.05186	0.00119	0.04420	0.00057	0.31459	0.00946	279	6	279	4	278	8	279	8	0.87
47r2S	se09a	0.05228	0.00121	0.04704	0.00063	0.33850	0.01027	298	7	296	4	296	9	296	8	0.97
49cZ	se09a	0.05264	0.00080	0.05069	0.00065	0.36767	0.00928	313	5	319	4	318	8	319	8	0.89
56cZ	se09a	0.05411	0.00088	0.05953	0.00075	0.44375	0.01142	376	6	373	5	373	10	373	9	1
62cZ	se09a	0.05331	0.00087	0.05381	0.00067	0.39597	0.01014	342	6	338	4	339	9	338	8	0.9
62rBP	se09a	0.05248	0.00174	0.04814	0.00069	0.34883	0.01327	306	10	303	4	304	12	303	8	0.94
68c1Z	se09a	0.05297	0.00080	0.05125	0.00063	0.37441	0.00931	328	5	322	4	323	8	322	8	0.9
68c2Z	se09a	0.05598	0.00083	0.07254	0.00088	0.55976	0.01384	452	7	451	6	451	11	451	11	1
68r1BP	se09a	0.05241	0.00335	0.04802	0.00088	0.34668	0.02271	303	19	302	6	302	20	302	11	1
72r1BP	se09a	0.07123	0.00208	0.04592	0.00064	0.45094	0.01563	964	28	289	4	378	13	-	-
72r2BP	se09a	0.06212	0.00161	0.04886	0.00067	0.41913	0.01353	678	18	308	4	355	12	-	-
82cZ	se09a	0.05260	0.00075	0.05112	0.00063	0.37093	0.00910	312	4	321	4	320	8	321	8	0.86
82rBP	se09a	0.05606	0.00137	0.07460	0.00100	0.57665	0.01805	455	11	464	6	462	15	464	12	0.89
95c1Z	se09a	0.05674	0.00115	0.07775	0.00102	0.60873	0.01721	481	10	483	6	483	14	483	12	1
95r1BP	se09a	0.05222	0.00115	0.04702	0.00060	0.33895	0.00996	295	7	296	4	296	9	296	7	0.98
95r2Z	se09a	0.05262	0.00079	0.05144	0.00064	0.37335	0.00932	312	5	323	4	322	8	323	8	0.84
103cr1Z	se09a	0.05245	0.00072	0.05119	0.00064	0.37083	0.00901	305	4	322	4	320	8	322	8	0.79
103cr2BP	se09a	0.05705	0.00151	0.04607	0.00063	0.36295	0.01188	494	13	290	4	314	10	-	-
10r2BP	se09a	0.05126	0.00072	0.04386	0.00053	0.31119	0.00756	253	4	277	3	275	7	277	7	0.75
49r2Z	se09a	0.04976	0.00080	0.04502	0.00057	0.30919	0.00796	184	3	284	4	274	7	283	7	0.06
56rBP	se09a	0.05513	0.00268	0.04622	0.00078	0.35273	0.01815	418	20	291	5	307	16	291	10	0.23
49r1Z	se09a	0.05339	0.00082	0.05025	0.00062	0.36967	0.00931	345	5	316	4	319	8	316	8	0.58
18rBP	se09a	0.05644	0.00289	0.05392	0.00092	0.42011	0.02259	470	24	339	6	356	19	339	11	0.26
68r2BP	se09a	0.05512	0.00103	0.05496	0.00068	0.41737	0.01129	417	8	345	4	354	10	345	8	0.2
72cZ	se09a	0.05404	0.00101	0.05585	0.00074	0.41696	0.01137	373	7	350	5	354	10	351	9	0.62
Tur 46 (Garnet bearing metabasite)
6cZ	se05b	0.05329	0.00119	0.04885	0.00064	0.35498	0.00941	341	8	306	4	309	8	308	8	0.87
6rBP	se05b	0.05226	0.00106	0.04729	0.00056	0.34081	0.00836	297	6	298	4	298	7	298	7	1
9br1S	se25a	0.07594	0.00709	0.04572	0.00115	0.47888	0.04405	1094	102	288	7	397	37	-	-
10c1Z	se05b	0.05439	0.00099	0.06108	0.00071	0.45802	0.01045	387	7	382	5	383	9	382	9	0.91
10r1BP	se05b	0.06850	0.00216	0.04460	0.00062	0.42064	0.01429	884	28	281	4	357	12	-	-
10r2Z	se05b	0.05247	0.00092	0.04999	0.00058	0.36177	0.00811	306	5	315	4	314	7	314	7	0.86
10r3BP	se05b	0.05325	0.00135	0.05137	0.00068	0.37437	0.01081	340	9	323	4	323	9	323	8	1
11cBP	se25a	0.05179	0.00358	0.04430	0.00084	0.31640	0.02180	276	19	279	5	279	19	279	10	1
26bcZ	se25a	0.06123	0.00438	0.04631	0.00092	0.39094	0.02783	647	46	292	6	335	24	-	-
26br2BP	se25a	0.06573	0.00493	0.04542	0.00095	0.41163	0.03059	798	60	286	6	350	26	-	-
32cZ	se05b	0.05637	0.00154	0.04825	0.00063	0.37454	0.01135	467	13	304	4	323	10	-	-
32r1Z	se05b	0.05226	0.00095	0.04587	0.00052	0.33056	0.00755	297	5	289	3	290	7	289	6	0.86
32r2BP	se05b	0.05274	0.00117	0.04838	0.00059	0.35163	0.00915	318	7	305	4	306	8	305	7	0.82
36cZ	se05b	0.05725	0.00100	0.08141	0.00094	0.64308	0.01439	501	9	505	6	504	11	505	11	0.97
39cZ	se05b	0.05261	0.00095	0.04880	0.00056	0.35416	0.00806	312	6	307	4	308	7	307	8	0.89
39rBP	se05b	0.05215	0.00125	0.04679	0.00059	0.33599	0.00929	292	7	295	4	294	8	295	7	0.92
52cBP	se05b	0.05242	0.00122	0.04679	0.00056	0.33834	0.00909	304	7	295	4	296	8	295	7	0.85
52rBP	se05b	0.06449	0.00153	0.04423	0.00054	0.39334	0.01070	758	18	279	3	337	9	-	-
55ar1BP	se25a	0.06158	0.00358	0.04544	0.00085	0.38683	0.02259	660	38	287	6	332	19	-	-
55ar2Z	se25a	0.07151	0.00339	0.08524	0.00150	0.84985	0.04053	972	46	527	9	625	30	-	-
61bcZ	se25a	0.05840	0.00222	0.08693	0.00124	0.70070	0.02746	545	21	537	8	539	21	537	15	0.9
61br1BP	se25a	0.06900	0.00400	0.11302	0.00211	107206	0.06206	899	52	690	13	740	43	-	-
73bcBP	se05b	0.05900	0.00219	0.04657	0.00067	0.37805	0.01469	567	21	293	4	326	13	-	-
9br2BP	se25a	0.06928	0.01064	0.03839	0.00137	0.36522	0.05506	907	139	243	9	316	48	242	17	0.08
10c2Z	se05b	0.05336	0.00115	0.04179	0.00051	0.30714	0.00788	344	7	264	3	272	7	264	6	0.14
11rBP	se25a	0.05567	0.00492	0.04702	0.00117	0.36392	0.03171	439	39	296	7	315	28	296	14	0.41
26br1BP	se25a	0.05518	0.00515	0.04276	0.00096	0.32538	0.03009	420	39	270	6	286	27	270	12	0.47
55acZ	se25a	0.06017	0.00267	0.09529	0.00162	0.79554	0.03610	610	27	587	10	594	27	587	19	0.69
61dc1S	se25a	0.05732	0.00250	0.08508	0.00132	0.66971	0.02967	504	22	526	8	521	23	526	16	0.73
61dc2BP	se25a	0.06175	0.00501	0.09900	0.00249	0.84125	0.06684	666	54	609	15	620	49	609	29	0.75
Tur 49 (Meta-quartz-diorite)
7cS	se09a	0.05298	0.00083	0.05449	0.00066	0.39815	0.01004	328	5	342	4	340	9	342	8	0.79
7rBP	se09a	0.05242	0.00090	0.04578	0.00055	0.33042	0.00857	304	5	289	4	290	8	289	7	0.82
11acZ	se25a	0.05772	0.00241	0.09310	0.00157	0.75055	0.03233	519	22	574	10	569	25	574	18	0.79
11arBP	se25a	0.05461	0.00435	0.05589	0.00122	0.42151	0.03321	396	32	351	8	357	28	351	15	0.77
12arBP	se25a	0.05360	0.00388	0.05506	0.00111	0.40635	0.02917	354	26	346	7	346	25	346	13	0.97
15cZ	se25a	0.06480	0.00256	0.12223	0.00177	108976	0.04433	768	30	743	11	748	30	744	20	0.81
15r1BP	se25a	0.06894	0.00274	0.08199	0.00119	0.78045	0.03175	897	36	508	7	586	24	-	-
15r2BP	se25a	0.05489	0.00236	0.09458	0.00155	0.71312	0.03166	408	18	583	10	547	24	-	-
21bcS	se09a	0.05322	0.00077	0.05571	0.00066	0.40999	0.01004	338	5	350	4	349	9	349	8	0.92
21brZ	se09a	0.05666	0.00090	0.04958	0.00060	0.38759	0.00980	478	8	312	4	333	8	-	-
24cZ	se09a	0.05269	0.00076	0.05098	0.00063	0.37098	0.00914	316	5	321	4	320	8	321	8	0.98
24rBP	se09a	0.05201	0.00172	0.04831	0.00067	0.34743	0.01316	286	9	304	4	303	12	304	8	0.88
25acZ	se09a	0.05227	0.00070	0.05029	0.00060	0.36389	0.00872	297	4	316	4	315	8	316	7	0.83
29cBP	se25a	0.05330	0.00232	0.05523	0.00086	0.40619	0.01802	342	15	347	5	346	15	347	10	0.97
29r1BP	se25a	0.06905	0.00586	0.05356	0.00120	0.51084	0.04288	900	76	336	8	419	35	-	-
29r2Z	se25a	0.05269	0.00226	0.05083	0.00076	0.36972	0.01615	316	14	320	5	319	14	320	9	0.99
41cZ	se25a	0.05567	0.00236	0.07347	0.00110	0.56148	0.02428	439	19	457	7	453	20	457	13	0.76
41rBP	se25a	0.06183	0.00276	0.04974	0.00076	0.42235	0.01907	668	30	313	5	358	16	-	-
42r1BP	se25a	0.17463	0.01244	0.06138	0.00169	147521	0.10079	2603	185	384	11	920	63	-	-
42r2BP	se25a	0.05355	0.00282	0.05562	0.00092	0.40936	0.02161	352	19	349	6	348	18	349	11	0.97
42r3BP	se25a	0.06197	0.00277	0.05164	0.00079	0.43956	0.01991	673	30	325	5	370	17	-	-
43cS	se25a	0.05305	0.00216	0.05134	0.00077	0.37555	0.01567	331	14	323	5	324	14	323	9	0.93
43rBP	se25a	0.07282	0.00525	0.05820	0.00132	0.58451	0.04146	1009	73	365	8	467	33	-	-
44acZ	se09a	0.05068	0.00069	0.06483	0.00077	0.45400	0.01088	226	3	405	5	380	9	-	-
44arBP	se09a	0.05225	0.00086	0.04684	0.00059	0.33614	0.00866	296	5	295	4	294	8	295	7	0.88
44bcZ	se25a	0.05590	0.00253	0.07023	0.00107	0.54201	0.02486	448	20	438	7	440	20	438	13	0.89
50cZ	se09a	0.05237	0.00072	0.05056	0.00060	0.36589	0.00879	302	4	318	4	317	8	318	7	0.81
50rBP	se09a	0.05230	0.00109	0.04730	0.00060	0.34247	0.00982	299	6	298	4	299	9	298	7	0.87
54acS	se25a	0.05420	0.00227	0.05686	0.00087	0.42552	0.01827	379	16	357	6	360	16	357	11	0.77
54arZ	se25a	0.05310	0.00242	0.05536	0.00087	0.40586	0.01882	333	15	347	5	346	16	347	11	0.91
60cBP	se25a	0.05437	0.00233	0.06065	0.00093	0.45204	0.01975	386	17	380	6	379	17	380	11	0.95
60r1BP	se25a	0.05248	0.00365	0.04664	0.00083	0.33808	0.02348	306	21	294	5	296	21	294	10	0.91
64acS	se25a	0.05306	0.00224	0.05385	0.00084	0.39445	0.01705	331	14	338	5	338	15	338	10	0.97
64ar1BP	se25a	0.09275	0.00540	0.04947	0.00097	0.63413	0.03665	1483	86	311	6	499	29	-	-
64ar2BP	se25a	0.05289	0.00362	0.05083	0.00103	0.37053	0.02527	324	22	320	7	320	22	320	13	0.98
66bcZ	se09a	0.05392	0.00082	0.05568	0.00065	0.41281	0.01018	368	6	349	4	351	9	349	8	0.81
66brBP	se09a	0.04831	0.00077	0.04217	0.00052	0.28026	0.00713	115	2	266	3	251	6	-	-
71rBP	se25a	0.05311	0.00348	0.05110	0.00095	0.37338	0.02436	334	22	321	6	322	21	321	12	0.96
12acS	se25a	0.05504	0.00275	0.05676	0.00091	0.43114	0.02174	414	21	356	6	364	18	356	11	0.58
42cBP	se25a	0.05066	0.00206	0.04942	0.00075	0.34604	0.01448	225	9	311	5	302	13	311	9	0.36
44brBP	se25a	0.05371	0.00291	0.04586	0.00077	0.33989	0.01849	359	19	289	5	297	16	289	10	0.55
60r2S	se25a	0.05664	0.00280	0.05190	0.00093	0.40747	0.02048	478	24	326	6	347	17	326	11	0.13
71cZ	se09a	0.06275	0.00269	0.10480	0.00155	0.90475	0.03953	700	30	643	10	654	29	643	18	0.56

## Sheet: Grt3
From Fornelli et al., 2014: Table 1 - LA–ICP-MS U-Pb isotope data and calculated ages for zircons from the studied sample. Analyses were performed on B-scan mode (c=core; r=rim; Textural site: M=in matrix, C=in symplectitic corona, R=in rim of porphyroblastic garnet)
	Textural	Spot	Isotopic ratios						Age estimates (Ma)						Concordia		Probability of
Spot	site	diameter	207Pb/206Pb	±1s	206Pb/238U	±1s	207Pb/235U	±1s	207Pb/206Pb	±1s	206Pb/238U	±1s	207Pb/235U	±1s	age	2s	concordance
6c	M	10	0.05383	0.00278	0.05698	0.00087	0.42211	0.01720	364	19	357	5	358	15	357	11	0.98
2c	M	10	0.05318	0.00362	0.05318	0.00099	0.39353	0.02351	336	23	334	6	337	20	334	12	0.86
2r	M	20	0.05271	0.00199	0.05158	0.00095	0.37490	0.01150	316	12	324	6	323	10	324	12	0.89
3c	M	10	0.05302	0.00295	0.05184	0.00082	0.37780	0.01716	330	18	326	5	325	15	323	10	0.97
10c2	C	20	0.05302	0.00147	0.05126	0.00089	0.37363	0.00656	330	9	322	6	322	6	323	8	0.93
9c2	R	10	0.05434	0.00354	0.05099	0.00093	0.37551	0.02130	385	25	321	6	324	18	321	11	0.83
9c1	R	10	0.05378	0.00315	0.05091	0.00089	0.37268	0.01834	362	21	320	6	322	16	320	11	0.9
1r	M	10	0.05246	0.00265	0.04841	0.00074	0.34971	0.01379	306	15	305	5	305	12	305	9	0.98
8r1	M	10	0.05275	0.00305	0.04764	0.00078	0.34711	0.01670	318	18	300	5	303	15	300	9	0.83
8c1	M	20	0.05265	0.00169	0.05414	0.00091	0.39350	0.00901	314	10	340	6	337	8	339	11	0.51
1c	M	20	0.05296	0.00149	0.05389	0.00095	0.39334	0.00729	327	9	338	6	337	6	336	10	0.38
7c	M	20	0.05397	0.00164	0.05271	0.00094	0.39208	0.00842	370	11	331	6	336	7	333	11	0.18
4c	M	20	0.05249	0.00149	0.05262	0.00090	0.38001	0.00695	307	9	331	6	327	6	327	10	0.08
10c1	C	20	0.05283	0.00151	0.05193	0.00093	0.37769	0.00720	322	9	326	6	325	6	325	11	0.61
5c	M	10	0.05144	0.00253	0.04861	0.00071	0.34413	0.01292	261	13	306	4	300	11	306	9	0.53
9r	R	10	0.05321	0.00279	0.04762	0.00069	0.34951	0.01446	338	18	300	4	304	13	300	9	0.66
10r	C	10	0.05379	0.00256	0.04695	0.00066	0.34781	0.01234	362	17	296	4	303	11	296	8	0.39
5r	M	10	0.05544	0.00269	0.04588	0.00070	0.35084	0.01300	430	21	289	4	305	11	289	9	0.07
1r	M	10	0.06406	0.00410	0.03684	0.00065	0.32533	0.01792	744	48	233	4	286	16	-	-	-
4r	M	10	0.06367	0.00406	0.04354	0.00077	0.38111	0.02089	731	47	275	5	328	18	-	-	-
7r	M	10	0.09511	0.00514	0.04194	0.00070	0.55034	0.02394	1530	83	265	4	445	19	-	-	-
7r	M	10	0.06964	0.00358	0.04507	0.00069	0.43315	0.01750	918	47	284	4	365	15	-	-	-
8r2	M	10	0.06437	0.00353	0.03777	0.00061	0.33557	0.01497	754	41	239	4	294	13	-	-	-
8c2	M	10	0.06157	0.00328	0.04574	0.00074	0.38722	0.01659	659	35	288	5	332	14	-	-	-
10c	C	10	0.05793	0.00304	0.04717	0.00076	0.37449	0.01570	527	28	297	5	323	14	-	-	-

## Sheet: Tur76A
From Muschitiello, 2013: LA–ICPMS U-Pb isotope data and calculated ages. Analyses were performed on B-scan mode with a spot diameter of ~20 mm (c=core; r=rim; int=intermediate)
											Ages (Ma)				Concordant		Probability
Spot	Run name	207Pb/206Pb	±1σ	206Pb/238U	±1σ	207Pb/235U	±1σ	Rho	207Pb/206Pb	±1σ	206Pb/238U	±1σ	207Pb/235U	±1σ	ages	2σ	of concordance
Separated zircons
157bis-int	Oc12a018	0.05202	0.00115	0.04694	0.00082	0.33727	0.00612	0.96500	286	6	296	5	295	5	295	±9	0.65
227-r	Oc12a008	0.05629	0.00148	0.07491	0.00131	0.58173	0.01317	0.77520	464	12	466	8	466	11	466	±15	0.99
266-c	Oc12a021	0.05522	0.00189	0.07007	0.00125	0.53272	0.01648	0.57470	421	14	437	8	434	13	436	±15	0.75
145-c	Oc12a020	0.05757	0.00123	0.08069	0.00139	0.64204	0.01105	0.99000	513	11	500	9	504	9	513	±9	0.07
157bis-r	Oc12a016	0.05515	0.0011	0.06443	0.00113	0.49085	0.00774	0.99000	418	8	403	7	405	6	413	±6	0.11
181-c	Oc12a015	0.05528	0.0011	0.07057	0.00123	0.53921	0.00853	0.99000	424	8	440	8	438	7	434	±6	0.4
181-r	Oc12a014	0.0524	0.0011	0.04742	0.00083	0.34343	0.00583	0.99000	303	6	299	5	300	5	303	±7	0.28
204-c	Oc12a012	0.05242	0.00128	0.04418	0.00078	0.31845	0.00654	0.85690	304	7	279	5	281	6	279	±9	0.45
204-r2	Oc12a013	0.05337	0.00154	0.0448	0.00081	0.32965	0.00843	0.70920	345	10	283	5	289	7	283	±10	0.14
145-r	Oc12a019	0.05613	0.00109	0.08593	0.00147	0.66627	0.00981	0.99000	458	9	531	9	518	8	/
157bis-c	Oc12a017	0.05381	0.00112	0.05317	0.00092	0.39549	0.00664	0.99000	363	8	334	6	338	6	/
204-r	Oc12a011	0.0668	0.0013	0.06379	0.00111	0.58889	0.00878	0.99000	832	16	399	7	470	7	/
215 bis-c	Oc12a006	0.0793	0.00166	0.04874	0.00089	0.53321	0.00915	0.99000	1180	25	307	6	434	7	/
227-c	Oc12a009	0.0612	0.00129	0.05626	0.00099	0.47556	0.00807	0.99000	646	14	353	6	395	7	/
227-int	Oc12a010	0.06155	0.00129	0.07699	0.00134	0.65448	0.01096	0.99000	659	14	478	8	511	9	/
Zircons in thin section
3-c	Oc12b012	0.05397	0.00563	0.05517	0.00125	0.40907	0.04166	0.98400	370	39	346	8	348	35	345	±4	0.93
4-r	Oc12b011	0.05438	0.00715	0.04527	0.00140	0.32748	0.04195	0.30300	387	51	285	9	288	37	285	±17	0.94
9-c	Oc12b019	0.0516	0.00526	0.04597	0.00190	0.32831	0.03253	0.99000	268	27	290	12	288	29	291	±6	0.91
11-c	Oc12b007	0.05156	0.00264	0.04405	0.00057	0.31288	0.01539	0.65500	266	14	278	4	276	14	278	±6	0.88
12-r	Oc12b009	0.05245	0.003	0.04735	0.00079	0.33768	0.01867	0.26400	305	17	298	5	295	16	298	±10	0.84
12-c	Oc12b008	0.05345	0.00224	0.04375	0.00053	0.32263	0.01291	0.45200	348	15	276	3	284	11	276	±6	0.38

## Sheet: FIU7-FIU11-MV15-TC9
From Wlliams et al., 2012: SHRIMP U-Th-Pb zircon data
		Pb*	U	Th	Th/U	204Pb/	±	f206	208Pb*/	±	208Pb*/	±	206Pb*/	±	207Pb*/	±	Dates (Ma)						Inferred
Spot	Type	ppm	ppm	ppm		206Pb		%§	206Pb		232Th		238U		206Pb								ages (Ma)	±
																	208/232	±	206/238	±	207/206	±
Paragneiss FIU-07
7-1.1	CoMCZ	46	462.42	49.68	0.10744	2.567e-05	1.572e-05	0.041	0.03212	0.0011	0.03169	0.00113	0.106	0.00083	0.06237	0.00071	630.67	22.09	649.49	4.86	686.67	24.37	648.66	4.87
7-2.1	CoMUZ	28	285.74	256.54	0.89781	2e-05	1.454e-05	0.032	0.27589	0.00244	0.02659	0.00034	0.08654	0.00069	0.05845	0.00066	530.5	6.73	535.07	4.07	546.59	24.99	534.89	4.08
7-3.1	CoDUZ	617	1361	362.41	0.26629	1.84e-06	1.7e-06	0.003	0.07442	0.00123	0.11952	0.0024	0.42763	0.00484	0.15889	0.00214	2281.9	43.44	2295	21.89	2443.8	22.95	2443.8	22.95
7-4.1	CoMSZ	197	288.96	478.6	1.6563	1.644e-05	8.91e-06	0.026	0.43393	0.00703	0.13021	0.00257	0.49702	0.00499	0.15732	0.00218	2474.1	46.04	2601	21.54	2427	23.67	2427	23.67
7-5.1	CoMSZ	386	832.17	238.58	0.2867	3.45e-06	3.61e-06	0.006	0.08297	0.00285	0.12574	0.00522	0.43449	0.01003	0.15952	0.00667	2394	93.97	2325.9	45.23	2450.5	72.49	2450.5	72.49
7-6.1	CoBSZ	10	54.81	26.29	0.47968	1.062e-05	6.025e-05	0.017	0.14168	0.0051	0.0509	0.00231	0.17232	0.00405	0.07592	0.00164	1003.4	44.53	1024.9	22.31	1093.1	43.76	1022	22.28
7-7.1	CoMSZ	11	113.31	68.7	0.6063	0.000143	9.034e-05	0.229	0.18297	0.00627	0.02693	0.00103	0.08924	0.00123	0.05762	0.00171	537.16	20.24	551.06	7.3	515.2	66.41	551.6	7.29
7-8.1	EDSZ	72	795.48	350.39	0.44048	2.94e-06	8.04e-06	0.005	0.13581	0.00195	0.02725	0.00043	0.08839	0.00048	0.05822	0.00067	543.47	8.46	546	2.84	538.22	25.28	546.11	2.86
7-9.2	CoMCZ	141	255.37	218	0.85365	5.977e-05	2.646e-05	0.096	0.23698	0.00157	0.12646	0.00143	0.45555	0.00346	0.1729	0.00094	2406.9	25.75	2419.9	15.33	2585.9	9.06	2585.9	9.06
7-11.2	CoMCZ	195	371.6	182.58	0.49133	2e-05	2.26e-06	0.032	0.13575	0.00157	0.12753	0.00178	0.46158	0.00323	0.18212	0.00095	2426.1	31.93	2446.5	14.24	2672.3	8.63	2672.3	8.63
7-12.2	CoMBZ	52	351.91	43.21	0.12279	1.56e-05	1.965e-05	0.025	0.03665	0.00095	0.04627	0.00128	0.155	0.00138	0.06897	0.00095	914.23	24.82	928.91	7.69	897.79	28.83	929.97	7.74
7-13.1	CoDUZ	211	399.48	152.32	0.38129	4.92e-06	7.6e-06	0.008	0.09779	0.00139	0.12445	0.00229	0.48523	0.00516	0.16833	0.00144	2370.7	41.23	2550	22.46	2541.1	14.38	2541.1	14.38
7-14.1	CoMUZ	92	161.72	98.52	0.60916	1.545e-05	1.301e-05	0.025	0.16677	0.00548	0.13667	0.00539	0.49921	0.01026	0.16328	0.00425	2589.2	96.1	2610.4	44.27	2489.9	44.54	2489.9	44.54
7-15.1	CoMCZ	48	292.05	277.55	0.95038	2.444e-05	1.633e-05	0.039	0.29032	0.00356	0.04318	0.00068	0.14135	0.00129	0.06731	0.00105	854.43	13.18	852.28	7.28	847.42	32.92	852.21	7.33
7-16.1	CoMCZ	24	145.56	67.08	0.4608	3.409e-05	3.019e-05	0.055	0.14122	0.00245	0.04929	0.00114	0.16083	0.00212	0.07188	0.00107	972.49	21.98	961.41	11.77	982.56	30.57	960.27	11.79
7-17.1	CoMCZ	19	188.58	87.81	0.46561	0.00020695	8.397e-05	0.331	0.13905	0.00369	0.02977	0.0009	0.09969	0.0012	0.05866	0.00149	592.96	17.72	612.58	7.04	554.63	56.35	613.57	7.02
7-18.1	CoMUZ	22	218	64.7	0.29677	2e-05	2e-05	0.032	0.09182	0.00221	0.03093	0.00081	0.09997	0.00086	0.06046	0.00076	615.73	15.83	614.24	5.03	619.92	27.37	614.06	5.05
7-19.2	CoMCZ	49	375.59	216.3	0.57589	1.85e-05	2.453e-05	0.03	0.17375	0.00161	0.03676	0.00041	0.12183	0.00063	0.06376	0.00061	729.59	7.94	741.06	3.6	733.75	20.33	741.09	3.61
7-20.2	CoBUZ	20	59.44	64.57	1.0864	2.749e-05	3.666e-05	0.044	0.31613	0.0087	0.0806	0.00326	0.27699	0.00732	0.09794	0.00286	1566.8	60.99	1576.2	37.06	1585.2	55.68	1585.2	55.68
7-21.1	CoMBZ	23	229.15	199.95	0.87254	2e-05	2.163e-05	0.032	0.26347	0.00281	0.02661	0.00037	0.08814	0.00066	0.05864	0.00154	530.91	7.28	544.53	3.91	553.76	58.26	544.39	4
7-22.1	CoBUZ	11	63.94	39.96	0.62496	5.845e-05	0.0001041	0.094	0.18804	0.00516	0.04752	0.00157	0.15795	0.00248	0.07146	0.00194	938.45	30.34	945.37	13.82	970.61	56.32	944.49	13.77
7-23.1	CoDSiZ	72	701.82	697.48	0.99382	2e-05	1.214e-05	0.032	0.30732	0.00177	0.02698	0.00024	0.08726	0.00052	0.05833	0.00057	538.14	4.76	539.3	3.11	542.36	21.44	539.26	3.12
7-24.1	CoDUZ	781	1372.5	946.59	0.68967	2e-05	6.4e-07	0.032	0.19161	0.00108	0.13374	0.0011	0.48137	0.00259	0.18117	0.00259	2537	19.7	2533.2	11.26	2663.6	23.87	2663.6	23.87
7-25.2	CoDCZ	235	794.51	473.92	0.59649	2e-05	2.6e-06	0.032	0.17262	0.00441	0.0782	0.00213	0.27023	0.0024	0.09667	0.00145	1521.9	39.99	1542	12.19	1560.9	28.37	1560.9	28.37
7-26.1	CoMSZ	117	214.53	234.92	1.0951	2e-05	4.52e-06	0.032	0.30753	0.00396	0.12137	0.00238	0.43218	0.00591	0.15985	0.00219	2315.3	42.95	2315.6	26.66	2454.1	23.31	2454.1	23.31
7-27.1	CoMCZ	49	336.14	269.72	0.80239	2.178e-05	1.489e-05	0.035	0.24225	0.00188	0.03897	0.00047	0.12907	0.00103	0.06619	0.00086	772.67	9.21	782.57	5.9	812.39	27.27	781.61	5.93
7-28.1	CoMSZ	12	67.4	64.59	0.95824	0.00027658	0.00016722	0.443	0.27974	0.00708	0.04565	0.00144	0.15637	0.00255	0.06911	0.00281	902.24	27.87	936.59	14.24	902.07	86.04	937.85	14.1
7-29.1	CoBUZ	5	45.75	26.45	0.57804	2e-05	2.493e-05	0.032	0.19078	0.00597	0.03422	0.00121	0.10369	0.00143	0.06245	0.00179	680.12	23.7	635.98	8.36	689.46	62.48	634.93	8.43
7-30.1	CoMSZ	209	444.85	104.62	0.23518	1.418e-05	5.38e-06	0.023	0.06589	0.00055	0.12482	0.00135	0.44549	0.00216	0.16086	0.00139	2377.4	24.2	2375.1	9.66	2464.7	14.65	2464.7	14.65
7-31.1	CoBCZ	9	83.1	56.31	0.67769	2e-05	0.00011902	0.032	0.20469	0.00552	0.03161	0.00104	0.10465	0.00168	0.06092	0.00237	629	20.32	641.61	9.79	636.47	85.83	641.68	9.78
7-33.1	CoBCZ	8	53.53	44.46	0.83058	0.00026729	0.00016654	0.428	0.27612	0.00816	0.04219	0.00172	0.1269	0.00313	0.06355	0.00298	835.2	33.44	770.16	17.93	726.81	102.63	771.22	17.89
7-34.1	CoMBZ	66	415.26	139.18	0.33515	4.53e-06	1.351e-05	0.007	0.09997	0.00108	0.04724	0.0008	0.15839	0.00181	0.07058	0.00064	933.02	15.49	947.82	10.09	945.2	18.76	947.99	10.1
7-35.1	CoMSZ	39	255.82	202.34	0.79093	9.991e-05	3.865e-05	0.16	0.23594	0.00394	0.0411	0.00091	0.13777	0.00174	0.06418	0.00099	814.1	17.72	832.07	9.87	747.61	32.94	834.45	9.9
7-36.1	CoBCZ	24	157.99	96.93	0.61353	0.00014563	7.094e-05	0.233	0.17301	0.00337	0.03987	0.00092	0.14139	0.00156	0.06479	0.00188	790.21	17.87	852.5	8.83	767.46	62.47	854.97	8.91
7-37.1	CoBUZ	2	18.81	11.74	0.62429	2e-05	0.0003322	0.032	0.19244	0.01439	0.03647	0.0033	0.11831	0.00516	0.06238	0.00698	724.02	64.55	720.85	29.82	687.2	258.55	721.58	29.84
7-38.1	CoMUZ	76	276.14	119.99	0.43454	6.284e-05	1.891e-05	0.101	0.16306	0.002	0.0919	0.00173	0.24491	0.00298	0.13432	0.00132	1777.1	31.98	1412.2	15.43	2155.2	17.21	2155.2	17.21
7-39.1	CoMCZ	50	372.76	194.31	0.52128	2.561e-05	3.929e-05	0.041	0.16084	0.00198	0.03913	0.00067	0.12682	0.00131	0.06538	0.00095	775.81	12.98	769.68	7.52	786.64	30.77	769.26	7.53
7-41.1	CeMBZ	33	366.1	207.2	0.56597	8.046e-05	3.581e-05	0.129	0.16984	0.00228	0.02598	0.00045	0.08659	0.00085	0.05704	0.00084	518.49	8.89	535.33	5.07	492.97	32.86	535.95	5.08
7-42.1	CoMBZ	44	284.34	59.52	0.20931	2e-05	2.39e-06	0.032	0.06414	0.00267	0.04856	0.00221	0.15847	0.00272	0.06933	0.00227	958.44	42.68	948.28	15.15	908.62	68.82	949.68	15.33
7-43.1	CoBCZ	11	103.57	71.29	0.68832	2e-05	0.00013015	0.032	0.20994	0.00645	0.03077	0.00118	0.10089	0.002	0.0601	0.00231	612.63	23.12	619.65	11.7	607.27	85.36	619.88	11.66
7-45.1	CoBCZ	21	116.56	80.45	0.69026	2e-05	4.766e-05	0.032	0.20644	0.00362	0.0498	0.00106	0.16651	0.00175	0.07193	0.00151	982.29	20.44	992.84	9.7	983.91	43.26	993.25	9.77
7-46.1	CoMSZ	98	183.54	156.51	0.85272	3.8e-07	7e-06	0.001	0.234	0.00278	0.12171	0.00219	0.44352	0.00549	0.16676	0.0023	2321.4	39.43	2366.4	24.55	2525.3	23.39	2525.3	23.39
7-47.1	CoMSZ	13	115.88	31.13	0.26865	0.00059285	0.00012621	0.949	0.09572	0.00546	0.03881	0.00233	0.10894	0.00155	0.06496	0.00282	769.69	45.34	666.6	9.04	773.04	94.26	664.33	9.04
7-48.1	CoBUZ	12	68.69	102.85	1.4972	2e-05	5.507e-05	0.032	0.46197	0.00938	0.03966	0.00114	0.12853	0.00231	0.06993	0.00153	786.1	22.16	779.47	13.2	926.35	45.62	775.45	13.16
7-49.1	CoDCZ	169	952.24	477.64	0.50159	1.757e-05	9.7e-06	0.028	0.1502	0.00086	0.05064	0.00091	0.1691	0.00249	0.07127	0.00057	998.4	17.57	1007.2	13.77	965.04	16.38	1008.8	13.8
7-50.1	CoDUZ	66	643.52	542.25	0.84263	2e-05	7.48e-06	0.032	0.25333	0.00347	0.02752	0.00092	0.09154	0.00246	0.05718	0.00079	548.76	18.18	564.67	14.52	498.39	30.74	565.72	14.55
7-51.1	CoMBZ	32	300.98	192.97	0.64112	5.27e-06	2.011e-05	0.008	0.19694	0.00365	0.03054	0.00064	0.09941	0.00093	0.06048	0.00076	607.98	12.6	610.96	5.43	620.76	27.32	610.76	5.45
7-52.1	CoBUZ	7	36.2	45.91	1.2685	1.438e-05	0.00016007	0.023	0.40552	0.01361	0.04822	0.00197	0.15084	0.00311	0.07078	0.00305	951.86	38.02	905.64	17.44	951.04	90.83	904.16	17.36
7-53.1	CoBUZ	6	32.88	11.7	0.35592	0.00028265	0.0002605	0.452	0.09911	0.01027	0.05272	0.00563	0.18932	0.0043	0.07245	0.00529	1038.4	108.4	1117.7	23.37	998.5	155.94	1122.9	23.41
7-54.1	CoBUZ	29	47.42	47.17	0.99461	3.945e-05	3.376e-05	0.063	0.27709	0.00701	0.13499	0.00476	0.48454	0.01116	0.16361	0.00469	2559.3	84.93	2547	48.62	2493.3	49.16	2493.3	49.16
7-55.1	CoMBZ	95	169.62	168.59	0.99397	1.444e-05	1.919e-05	0.023	0.28005	0.00742	0.12713	0.00487	0.45122	0.01191	0.15706	0.00384	2418.9	87.52	2400.7	53.13	2424.3	42.04	2424.3	42.04
7-56.1	CoMCZ	62	298.72	327.61	1.0967	1.978e-05	2.068e-05	0.032	0.33395	0.00283	0.052	0.00104	0.17077	0.00267	0.07309	0.00081	1024.6	20.01	1016.3	14.74	1016.5	22.68	1016.3	14.75
7-57.1	CoMCZ	37	389.23	223.02	0.57299	2e-05	2e-05	0.032	0.17566	0.00184	0.02749	0.00039	0.08966	0.00075	0.05765	0.00097	548.09	7.66	553.54	4.46	516.36	37.32	554.14	4.49
7-58.1	CoMUZ	50	492.82	374.2	0.7593	1.202e-05	2.823e-05	0.019	0.23062	0.00387	0.02758	0.001	0.09082	0.00248	0.05801	0.00106	549.98	19.6	560.38	14.65	530.26	40.65	560.86	14.67
7-59.1	CeMCZ	61	620.5	420.08	0.677	2.709e-05	3.11e-05	0.043	0.20896	0.00204	0.02774	0.00038	0.08986	0.00075	0.05758	0.00089	552.96	7.4	554.68	4.44	513.86	34.29	555.33	4.46
7-60.1	CoDCZ	78	773.43	201.99	0.26116	2e-05	2.94e-06	0.032	0.08025	0.00099	0.03171	0.00052	0.10321	0.00098	0.0602	0.00039	631.06	10.25	633.18	5.73	610.64	13.96	633.64	5.74
7-2.2	OMCZ	31	374.29	40.7	0.10875	0.00010627	5.815e-05	0.17	0.03103	0.00246	0.02492	0.00199	0.08734	0.0005	0.05618	0.0013	497.53	39.32	539.81	2.99	459.3	52.36	541.01	3.01
7-7.2	OMCZ	22	277.23	14.39	0.0519	8.227e-05	4.017e-05	0.132	0.01315	0.00154	0.02167	0.00256	0.08556	0.00109	0.05828	0.0009	433.41	50.8	529.2	6.45	540.33	34.08	529.04	6.45
7-32.1	OMUZ	16	199.41	13.69	0.06867	2e-05	2e-05	0.032	0.02143	0.0018	0.02671	0.00228	0.08559	0.001	0.05873	0.00084	532.74	45	529.4	5.93	557.25	31.34	528.99	5.94
7-10.1	OMUZ	21	260.75	5.81	0.0223	7.283e-05	4.719e-05	0.117	0.00562	0.00176	0.02248	0.00705	0.08916	0.00092	0.05858	0.00125	449.3	139.86	550.58	5.43	551.65	47.39	550.55	5.44
7-12.1	OMUZ	17	212.23	6.27	0.02955	0.00011804	5.464e-05	0.189	0.00622	0.00218	0.01808	0.00635	0.08591	0.00127	0.05768	0.00114	362.24	126.52	531.29	7.52	517.76	44.14	531.47	7.53
7-19.1	OMCZ	25	325.46	14.54	0.04468	0.00033616	6.526e-05	0.538	0.00987	0.0025	0.01833	0.00464	0.08295	0.00076	0.05611	0.00143	367.1	92.27	513.73	4.53	456.83	57.75	514.55	4.54
7-20.1	OMCZ	21	256.69	15.47	0.06028	8.154e-05	3.75e-05	0.13	0.01671	0.00177	0.02439	0.0026	0.08799	0.00097	0.05722	0.00113	486.98	51.44	543.65	5.74	500.17	44.09	544.33	5.77
7-25.1	OMCZ	21	265.85	23.56	0.08863	2e-05	2e-05	0.032	0.0273	0.00147	0.02625	0.00146	0.08522	0.0008	0.05803	0.00073	523.8	28.79	527.18	4.73	531.04	27.73	527.16	4.74
Notes:
Abbreviations: Co - core with distinct textural discordance against a rim; Ce - grain centre, but no textural discordance against a rim; O - overgrowth discordantly surrounding a core; E - edge of a grain that does not
contain an obvious core; B - CL bright; M - CL medium; D - CL dark; CZ - Concentric zoning; UZ - unzoned; SZ - sector zoning; BZ - banded zoning; SiZ - sinuous zoning
*Corrected for common Pb of Broken Hill galena composition using 204Pb
§Percentage of total 206Pb that is common 206Pb
From Wlliams et al., 2012: SHRIMP U-Th-Pb zircon data
		Pb*	U	Th	Th/U	204Pb/	±	f206	208Pb*/	±	208Pb*/	±	206Pb*/	±	207Pb*/	±	Dates (Ma)						Inferred
Spot	Type	ppm	ppm	ppm		206Pb		%§	206Pb		232Th		238U		206Pb								ages (Ma)	±
																	208/232	±	206/238	±	207/206	±
Augen gneiss FIU-11
11-2.1	CoBUZ	25	39.66	57.74	1.4557	2e-05	2.21e-05	0.032	0.39951	0.00554	0.12966	0.00407	0.47244	0.01134	0.16758	0.00266	2464.1	72.93	2494.2	49.86	2533.6	26.92	2533.6	26.92
11-4.1	CoMCZ	42	473.54	163.98	0.34629	8.227e-05	2.376e-05	0.132	0.10308	0.00139	0.02641	0.0004	0.08871	0.00054	0.05702	0.00062	526.79	7.94	547.87	3.18	492.27	23.97	548.76	3.19
11-6.1	CoMCZ	53	610.37	160	0.26213	2e-05	7.16e-06	0.032	0.07947	0.00186	0.02699	0.00067	0.08904	0.00061	0.05769	0.00068	538.37	13.22	549.87	3.63	518.11	26.11	550.37	3.66
11-7.1	CoDCZ	152	860.82	339.85	0.3948	1.9e-05	7.12e-06	0.03	0.1214	0.0007	0.0529	0.00038	0.17205	0.0006	0.07451	0.00077	1042	7.25	1023.4	3.3	1055.3	20.92	1022	3.4
11-10.1	CoMCZ	19	196.01	67.89	0.34636	2e-05	1.678e-05	0.032	0.10674	0.00335	0.03049	0.00101	0.09892	0.00087	0.06225	0.00083	606.99	19.82	608.1	5.1	682.68	28.78	606.68	5.11
11-11.1	CoMBZ	49	475.33	474.16	0.99755	9.64e-06	1.403e-05	0.015	0.30581	0.00253	0.0271	0.00034	0.08839	0.00062	0.05833	0.00071	540.41	6.7	546.01	3.67	542.17	26.75	546.06	3.68
11-13.1	CoBBZ	21	226.99	166.41	0.73311	2.577e-05	4.971e-05	0.041	0.23048	0.00498	0.02623	0.00062	0.08343	0.00074	0.0582	0.0011	523.3	12.28	516.56	4.41	537.2	41.91	516.23	4.41
11-18.1	CoMCZ	34	305.55	186.48	0.61032	3.825e-05	4.131e-05	0.061	0.18603	0.00257	0.03197	0.00051	0.1049	0.0007	0.06292	0.00087	636.15	9.99	643.06	4.11	705.49	29.87	641.77	4.1
11-20.1	CoMCZ	34	256.48	404.24	1.5761	3.53e-06	2.586e-05	0.006	0.47915	0.00336	0.0302	0.00042	0.09934	0.00102	0.06156	0.00081	601.41	8.3	610.55	6.01	658.76	28.64	609.66	6.01
11-21.1	CoBSZ	102	124.54	74.99	0.60214	2e-05	2.02e-06	0.032	0.15526	0.00154	0.17288	0.00297	0.67048	0.00781	0.2592	0.00206	3223.1	51.25	3307.7	30.21	3241.8	12.56	3241.8	12.56
11-23.1	CoBSZ	8	59.43	26.33	0.44297	2e-05	3.015e-05	0.032	0.14054	0.00467	0.04013	0.00161	0.12648	0.00257	0.06561	0.00152	795.22	31.29	767.74	14.74	794.09	49.37	766.89	14.77
11-25.1	CoMCZ	41	486	88.09	0.18125	2e-05	1.224e-05	0.032	0.05546	0.00111	0.02703	0.00058	0.08833	0.00057	0.05787	0.00069	539.02	11.33	545.66	3.39	524.76	26.19	545.97	3.41
11-26.1	CoMUZ	32	327.9	215.51	0.65722	7.807e-05	3.66e-05	0.125	0.19471	0.00253	0.02647	0.00042	0.08933	0.00074	0.05784	0.00094	527.98	8.29	551.59	4.36	523.63	36.17	552	4.37
11-27.1	CoBUZ	8	45.47	30.79	0.67717	7.954e-05	0.00010656	0.127	0.21177	0.00924	0.05024	0.00249	0.16064	0.00308	0.07364	0.00256	990.74	47.93	960.34	17.13	1031.6	71.94	957.79	17.13
11-28.1	CoBUZ	4	28.84	20.18	0.69946	2e-05	0.00012839	0.032	0.23182	0.00982	0.0397	0.00201	0.11979	0.00288	0.06475	0.0027	786.95	39.19	729.36	16.6	766.16	90.5	728.41	16.58
11-29.1	CoBCZ	18	173.38	142.44	0.82158	2e-05	1.153e-05	0.032	0.25572	0.00392	0.02795	0.00066	0.0898	0.00131	0.0583	0.00151	557.17	12.97	554.33	7.78	541.05	57.63	554.55	7.83
11-30.1	CoBSZ	23	239.19	140.68	0.58816	2.15e-05	4.516e-05	0.034	0.18143	0.00287	0.02786	0.00051	0.09032	0.00068	0.05865	0.00104	555.44	10	557.45	4.04	554.22	39.3	557.47	4.05
11-32.1	CoBUZ	27	87.77	28.86	0.32886	6.5e-06	2.695e-05	0.01	0.09785	0.00279	0.08708	0.00296	0.29264	0.00464	0.10982	0.00209	1687.6	55.19	1654.7	23.2	1796.4	35.08	1796.4	35.08
11-33.1	CoMCZ	201	378.96	147.01	0.38794	5.52e-06	8.81e-06	0.009	0.10869	0.00122	0.13429	0.00245	0.47929	0.00587	0.1772	0.00259	2546.8	43.75	2524.2	25.64	2626.8	24.51	2626.8	24.51
11-35.1	CoMUZ	35	389.25	154.55	0.39705	1.683e-05	3.586e-05	0.027	0.11669	0.00187	0.02579	0.00052	0.08776	0.00085	0.05834	0.00079	514.69	10.22	542.25	5.05	542.58	29.9	542.21	5.05
11-36.1	CoBUZ	21	152.4	65.34	0.42871	4.205e-05	5.501e-05	0.067	0.14622	0.00309	0.04589	0.00117	0.13455	0.00166	0.07025	0.00183	906.92	22.63	813.79	9.44	935.64	54.49	810.26	9.48
11-37.1	CoMCZ	31	340.56	136.42	0.40056	3.24e-06	4.688e-05	0.005	0.12595	0.00238	0.02798	0.00063	0.089	0.001	0.05907	0.00151	557.84	12.46	549.6	5.95	569.5	56.47	549.29	5.98
11-38.1	CoMCZ	37	357.57	109.65	0.30666	2e-05	1.868e-05	0.032	0.09669	0.00167	0.03239	0.00066	0.10274	0.00097	0.06089	0.00096	644.34	12.98	630.45	5.66	635.48	34.2	630.35	5.69
11-39.1	CoBUZ	10	97.1	40.35	0.41553	0.00051255	0.00025483	0.82	0.16579	0.01034	0.03752	0.00248	0.09403	0.00172	0.06175	0.00433	744.45	48.36	579.35	10.17	665.42	157.93	577.88	9.95
Notes:
Abbreviations: Co - core with distinct textural discordance against a rim;
B - CL bright; M - CL medium; D - CL dark; CZ - Concentric zoning; UZ - unzoned; SZ - sector zoning; BZ - banded zoning
*Corrected for common Pb of Broken Hill galena composition using 204Pb
§Percentage of total 206Pb that is common 206Pb
From Fiannacca et al., 2013: SHRIMP U-Th-Pb zircon data
		Pb*	U	Th		204Pb/			208Pb*/		208Pb*/		206Pb*/		207Pb*/		Dates (Ma)						Inferred
Spot	Type	ppm	ppm	ppm	Th/U	206Pb	±	f206%	206Pb	±	232Th	±	238U	±	206Pb	±	208/232	±	206/238	±	207/206	±	Ages (Ma)	±
FIU-11 Augen gneiss
11-1.1	EMCZ	40	476.62	66.04	0.13855	2e-05	1.362e-05	0.032	0.04312	0.00116	0.02729	0.00077	0.08767	0.00067	0.05847	0.0009	544.12	15.25	541.75	3.97	547.53	33.83	541.63	4
11-3.1	OMCZ	35	414.59	84.85	0.20465	2e-05	1.017e-05	0.032	0.0614	0.00102	0.02619	0.0005	0.08731	0.00062	0.05824	0.00061	522.64	9.87	539.59	3.7	538.65	23.26	539.61	3.71
11-4.2	OMCZ	33	405.42	48.77	0.12029	6.924e-05	3.989e-05	0.111	0.03521	0.00167	0.02559	0.00124	0.08743	0.00082	0.05806	0.0017	510.67	24.52	540.29	4.86	531.87	65.33	540.42	4.93
11-7.2	OMCZ	57	691.01	67.85	0.09819	7.832e-05	3.836e-05	0.125	0.02857	0.00146	0.02571	0.00133	0.08835	0.00043	0.0588	0.00073	513.08	26.19	545.8	2.55	559.53	27.27	545.57	2.54
11-12.1	OMCZ	42	492.81	89.07	0.18074	2e-05	3.83e-06	0.032	0.05691	0.00084	0.02788	0.00053	0.08854	0.00083	0.05846	0.00051	555.74	10.4	546.9	4.94	547.19	19.1	546.86	4.95
11-14.1	EMCZ	37	436.62	131.08	0.30021	1.221e-05	3.248e-05	0.02	0.08998	0.00165	0.0258	0.00052	0.08609	0.00059	0.05757	0.00135	514.91	10.18	532.35	3.51	513.34	52.22	532.68	3.58
11-15.1	OMCZ	36	428.93	80.81	0.18839	2e-05	9e-08	0.032	0.05764	0.00107	0.02708	0.00057	0.0885	0.00074	0.05956	0.00089	540.02	11.3	546.65	4.37	587.75	32.9	545.98	4.4
11-16.1	OMCZ	42	486.66	74.67	0.15343	2e-05	9.59e-06	0.032	0.04675	0.00128	0.02754	0.00081	0.09036	0.00076	0.05844	0.00053	549.03	16	557.69	4.51	546.18	19.91	557.83	4.52
11-17.1	OMCZ	33	401.05	43.37	0.10814	7.174e-05	3.657e-05	0.115	0.03249	0.00206	0.02637	0.00169	0.08779	0.0007	0.05717	0.00085	526.19	33.28	542.45	4.12	498.05	33.2	543.16	4.13
11-19.1	EMCZ	50	601.03	82.83	0.13781	2e-05	2e-05	0.032	0.0414	0.00137	0.02648	0.00093	0.08816	0.0008	0.05825	0.00057	528.3	18.24	544.65	4.76	539.29	21.73	544.74	4.76
11-22.1	OMCZ	57	686.76	91.02	0.13254	1.087e-05	1.618e-05	0.017	0.0411	0.00081	0.02726	0.00059	0.0879	0.00066	0.0579	0.00051	543.52	11.64	543.13	3.92	525.97	19.36	543.42	3.93
11-24.1	EMCZ	35	405.79	95.88	0.23629	2e-05	2e-05	0.032	0.07297	0.00152	0.02734	0.00062	0.08854	0.00068	0.05814	0.00078	545.23	12.16	546.89	4	535	29.46	547.05	4.02
Abbreviations: Co - core with distinct textural discordance against a rim; Ce - grain centre, but no textural dicrordance against a rim; O - overgrowth discordantly surrounding a core; E - edge of a grain that does not contain an obvious core;
B - CL bright; M - CL medium; D - CL dark; CZ - Concentric zoning; UZ - unzoned; SZ - sector zoning; BZ - banded zoning
*Corrected for common Pb of Broken Hill galena composition using 204Pb
§Percentage of total 206Pb that is common 206Pb
From Wlliams et al., 2012: SHRIMP U-Th-Pb zircon data
		Pb*	U	Th	Th/U	204Pb/	±	f206	208Pb*/	±	208Pb*/	±	206Pb*/	±	207Pb*/	±			Dates (Ma)				Inferred
Spot	Type	ppm	ppm	ppm		206Pb		%§	206Pb		232Th		238U		206Pb								ages (Ma)	±
																	208/232	±	206/238	±	207/206	±
Augen gneiss MV-15
MV-5.1	CoBUZ	39	92	35	0.38	8.06e-05	4.53e-05	0.13	0.1069	0.002	0.1112	0.0033	0.395	0.0071	0.1386	0.0018	2130.7	59.4	2146	33	2210	22	2210	22
MV-7.1	CoMBZ	171	255	590	2.32	2e-05	3.5e-07	0.03	0.6417	0.004	0.1192	0.0012	0.4311	0.0029	0.1599	0.0008	2277	21.5	2311	13	2455	9	2455	9
MV-8.1	CoBCZ	33	375	125	0.33	1.7e-05	2.4e-05	0.03	0.1007	0.002	0.0262	0.0006	0.0871	0.0008	0.0598	0.0007	522.8	11.3	538.2	5	595.3	25.2	537.3	5
MV-9.1	CoMCZ	39	473	71	0.15	4.2e-05	2.52e-05	0.07	0.0449	0.001	0.0259	0.0009	0.0865	0.0008	0.0572	0.001	516.9	17.1	535	4.5	500.2	38.7	535.5	4.6
MV-10.1	CoBSZ	14	157	89	0.57	5.36e-05	5.17e-05	0.09	0.1679	0.005	0.0254	0.0009	0.0854	0.0011	0.0591	0.0017	506.2	17.5	528.2	6.7	571.8	63.1	527.5	6.7
MV-11.1	CoBCZ	19	116	62	0.54	1.9e-06	6.16e-05	0	0.1714	0.004	0.0495	0.0013	0.1551	0.0018	0.0723	0.0023	976.4	25.1	929.7	10.3	995.6	65.5	927.3	10.4
MV-12.1	CoBUZ	40	60	109	1.82	9.68e-05	4.02e-05	0.16	0.4865	0.008	0.1258	0.0037	0.4705	0.0101	0.1597	0.0036	2394.3	66.5	2486	44	2453	39	2453	39
MV-13.1	CoBCZ	11	75	89	1.18	6.41e-05	8.86e-05	0.1	0.3797	0.006	0.0368	0.0008	0.1145	0.0014	0.0639	0.0018	731.1	15.1	698.8	7.9	739.7	60.2	697.7	7.9
MV-15.1	CoBCZ	35	88	93	1.05	6.26e-05	4.24e-05	0.1	0.3019	0.005	0.0926	0.0021	0.3219	0.0043	0.1099	0.0018	1790.7	38.7	1799	21	1798	30	1798	30
MV-16.1	CoMCZ	45	259	176	0.68	2e-05	8.63e-06	0.03	0.2049	0.002	0.0483	0.0007	0.1603	0.0014	0.0693	0.0009	953.5	12.7	958.3	7.7	907.3	28.3	960.3	7.8
MV-17.1	CoBBZ	15	168	90	0.54	0.000152	8.62e-05	0.24	0.1634	0.004	0.026	0.0008	0.0852	0.0011	0.0567	0.0016	518.3	15	527.1	6.6	479.1	63.5	527.8	6.6
MV-19.1	CoMBZ	25	289	85	0.29	2e-05	1.25e-05	0.03	0.0887	0.002	0.026	0.0006	0.0862	0.0009	0.0588	0.0011	518.9	12	532.8	5.5	560	39.9	532.5	5.5
MV-22.1	CoMBZ	43	447	345	0.77	2e-05	2e-05	0.03	0.2346	0.002	0.0261	0.0004	0.0857	0.0009	0.0585	0.0007	519.7	7.8	529.9	5.4	550	25.3	529.6	5.4
MV-23.1	CoBCZ	10	102	72	0.71	0.000161	0.00021	0.26	0.2024	0.009	0.0254	0.0013	0.0889	0.0017	0.0593	0.0033	507.1	24.9	548.8	10.3	578.2	124.2	548.4	10.1
MV-24.1	CoMBZ	30	347	72	0.21	5.39e-05	5.04e-05	0.09	0.0616	0.002	0.0265	0.0009	0.0889	0.0008	0.0579	0.0011	529.1	18.5	548.9	4.6	524.5	41.2	549.3	4.6
MV-26.1	CoMUZ	34	404	48	0.12	2e-05	2.26e-05	0.03	0.0362	0.001	0.0268	0.001	0.0884	0.001	0.0572	0.001	534.2	20.6	545.8	6.2	500.2	37.5	546.4	6.2
MV-27.1	CoBUZ	11	124	64	0.51	2e-05	8.37e-06	0.03	0.1624	0.003	0.0277	0.0008	0.0873	0.0016	0.0576	0.001	553	15.1	539.7	9.6	515	37.2	540.1	9.6
MV-29.1	CoBUZ	12	93	72	0.78	8.86e-05	7.09e-05	0.14	0.2304	0.006	0.0348	0.0011	0.1179	0.0015	0.0634	0.0015	692	20.7	718.4	8.5	722.6	51	718.3	8.4
MV-31.1	CoBCZ	34	191	143	0.75	5.73e-05	3.37e-05	0.09	0.2268	0.002	0.0477	0.0009	0.157	0.0022	0.0687	0.0027	942.6	18	940.1	12	888.4	84.2	941.8	12.3
MV-32.1	CoMCZ	53	450	96	0.21	6.67e-06	1.76e-05	0.01	0.0801	0.001	0.0451	0.001	0.1203	0.0013	0.0649	0.0007	891	19.7	732.1	7.5	772.5	21.5	730.9	7.5
MV-33.1	CoBCZ	9	79	24	0.31	2e-05	8.37e-05	0.03	0.095	0.004	0.0349	0.0016	0.1133	0.0019	0.064	0.0022	693.5	31.5	691.9	11	742.9	75.2	690.7	11
MV-34.1	CoBUZ	5	41	21	0.5	2e-05	0.00012	0.03	0.1561	0.006	0.0324	0.0016	0.1039	0.0024	0.0646	0.0029	644.8	30.7	637	13.8	761.3	99	634.4	13.8
Notes:
Abbreviations: Co - core with distinct textural discordance against a rim;
B - CL bright; M - CL medium; CZ - Concentric zoning; UZ - unzoned; BZ - banded zoning
*Corrected for common Pb of Broken Hill galena composition using 204Pb
§Percentage of total 206Pb that is common 206Pb
From Fiannacca et al., 2013: SHRIMP U-Th-Pb zircon data
		Pb*	U	Th		204Pb/			208Pb*/		208Pb*/		206Pb*/		207Pb*/		Dates (Ma)						Inferred
Spot	Type	ppm	ppm	ppm	Th/U	206Pb	±	f206%	206Pb	±	232Th	±	238U	±	206Pb	±	208/232	±	206/238	±	207/206	±	Ages (Ma)	±
MV-15 augen gneiss
MV-1.1	EMCZ	53	634.16	93.83	0.14796	2e-05	1.608e-05	0.032	0.04562	0.00088	0.02728	0.00061	0.08846	0.00085	0.05725	0.00053	543.92	12.08	546.43	5.03	501.31	20.69	547.17	5.05
MV-2.1	EMCZ	31	354.94	69.47	0.19572	2e-05	1.707e-05	0.032	0.06191	0.0017	0.02825	0.00083	0.08931	0.00079	0.05828	0.00086	563.14	16.36	551.47	4.7	540.22	32.67	551.7	4.72
MV-3.1	EMCZ	43	515.14	60.67	0.11778	6.52e-06	2.197e-05	0.01	0.03595	0.00101	0.0269	0.0008	0.08812	0.00073	0.05882	0.00059	536.43	15.83	544.4	4.31	560.62	22.19	544.16	4.31
MV-4.1	EMCZ	47	578.44	72.51	0.12536	7.528e-05	2.505e-05	0.12	0.03674	0.00126	0.02516	0.00091	0.08584	0.00065	0.05709	0.00064	502.16	17.87	530.88	3.84	494.87	24.71	531.48	3.85
MV-7.2	OMCZ	46	567.92	59.8	0.10529	2e-05	2.34e-05	0.032	0.03152	0.00125	0.02606	0.00108	0.08706	0.00066	0.05852	0.00061	519.95	21.27	538.11	3.9	549.25	22.92	537.97	3.9
MV-9.2	ODUZ	53	640.14	53.64	0.08379	1.209e-05	1.294e-05	0.019	0.02578	0.00067	0.02715	0.00075	0.08825	0.0006	0.05808	0.00052	541.48	14.69	545.21	3.55	532.83	19.76	545.39	3.56
MV-11.2	OMCZ	49	594.25	86.09	0.14487	1.15e-05	1.429e-05	0.018	0.04418	0.00083	0.02679	0.00058	0.08784	0.0008	0.05818	0.00095	534.34	11.41	542.74	4.76	536.73	36.12	542.79	4.79
MV-18.1	OMCZ	46	541.84	124.67	0.23009	5.357e-05	2.45e-05	0.086	0.07041	0.00204	0.02674	0.00083	0.0874	0.00079	0.05835	0.00127	533.47	16.29	540.13	4.7	543.1	48.14	540.16	4.75
MV-20.1	OMCZ	39	448.36	99.83	0.22265	3.296e-05	2.865e-05	0.053	0.0662	0.00137	0.02643	0.00075	0.08889	0.00141	0.0575	0.00073	527.28	14.77	548.97	8.38	510.61	28.09	549.58	8.39
MV-21.1	OMCZ	60	739.46	88.88	0.12019	2.397e-05	1.49e-05	0.038	0.03523	0.00075	0.02532	0.00072	0.08636	0.00135	0.058	0.00046	505.31	14.22	534	8.04	529.66	17.48	534.08	8.05
MV-22.2	OMBZ	73	892.46	103.82	0.11633	6.44e-06	1.276e-05	0.01	0.03466	0.00067	0.02611	0.00054	0.08762	0.00052	0.05833	0.00083	520.91	10.64	541.47	3.08	542.03	31.29	541.52	3.12
MV-25.1	OMCZ	76	948.02	82.49	0.08701	2e-05	1.65e-06	0.032	0.026	0.00042	0.02566	0.00044	0.08584	0.0004	0.05944	0.00079	512.01	8.67	530.91	2.35	583.19	29.2	530.1	2.39
MV-26.2	OMUZ	41	492.84	42.47	0.08617	2e-05	1.187e-05	0.032	0.02789	0.00079	0.02867	0.00087	0.08858	0.00077	0.05852	0.00056	571.4	17.02	547.13	4.56	549.28	21.13	547.06	4.57
MV-30.2	OMCZ	48	560.7	87.1	0.15534	1.585e-05	2.152e-05	0.025	0.04797	0.00124	0.02756	0.00075	0.08923	0.00059	0.05863	0.00061	549.42	14.74	550.97	3.52	553.23	22.85	550.92	3.53
MV-32.2	OMCZ	63	749.4	78.76	0.1051	2e-05	2e-05	0.032	0.03186	0.00093	0.02732	0.00088	0.09013	0.00098	0.0582	0.00059	544.74	17.23	556.29	5.82	537.22	22.17	556.57	5.83
Abbreviations: Co - core with distinct textural discordance against a rim; Ce - grain centre, but no textural dicrordance against a rim; O - overgrowth discordantly surrounding a core; E - edge of a grain that does not contain an obvious core;
B - CL bright; M - CL medium; D - CL dark; CZ - Concentric zoning; UZ - unzoned; SZ - sector zoning; BZ - banded zoning
*Corrected for common Pb of Broken Hill galena composition using 204Pb
§Percentage of total 206Pb that is common 206Pb
From Fiannacca et al., 2013: SHRIMP U-Th-Pb zircon data
		Pb*	U	Th		204Pb/			208Pb*/		208Pb*/		206Pb*/		207Pb*/		Dates (Ma)						Inferred
Spot	Type	ppm	ppm	ppm	Th/U	206Pb	±	f206%	206Pb	±	232Th	±	238U	±	206Pb	±	208/232	±	206/238	±	207/206	±	Ages (Ma)	±
TC-9 augen gneiss
TC-2.1	EMCZ	32	355.35	131.36	0.36968	3.64e-05	3.3e-05	0.058	0.11922	0.00204	0.02827	0.00057	0.08766	0.00081	0.05911	0.00081	563.51	11.26	541.71	4.8	571.2	30.11	541.22	4.8
TC-3.2	EMCZ	56	637.12	175.5	0.27546	2.616e-05	2.393e-05	0.042	0.08733	0.00145	0.02823	0.00059	0.08904	0.00096	0.05928	0.00076	562.66	11.57	549.84	5.7	577.4	28.04	549.41	5.71
TC-4.1	OBUZ	27	314.58	64	0.20346	7.746e-05	4.171e-05	0.124	0.06479	0.00272	0.02857	0.00127	0.08973	0.00114	0.05931	0.00099	569.39	25.06	553.92	6.73	578.4	36.74	553.55	6.73
TC-9.2	OMCZ	33	352.87	164.24	0.46544	2e-05	1.519e-05	0.032	0.14686	0.00232	0.02858	0.00056	0.09057	0.0009	0.05742	0.00071	569.55	11.07	558.92	5.34	507.57	27.33	559.75	5.36
TC-12.2	OMUZ	72	800.38	165.24	0.20645	3.429e-05	1.617e-05	0.055	0.06435	0.0012	0.02903	0.00056	0.09314	0.00039	0.05763	0.00086	578.48	11.1	574.09	2.29	515.65	33.19	575.06	2.35
TC-14.1	ODCZ	134	1533.9	296.84	0.19352	2e-05	3.42e-06	0.032	0.05958	0.00049	0.02791	0.00028	0.09064	0.00039	0.05851	0.00031	556.35	5.49	559.32	2.33	548.76	11.7	559.5	2.34
TC-20.1	EMCZ	76	891.68	84.07	0.09428	4.88e-06	1.072e-05	0.008	0.029	0.00057	0.02809	0.0006	0.09134	0.00061	0.05807	0.00061	559.99	11.87	563.46	3.62	532.23	23.11	563.99	3.64
TC-21.2	ODUZ	92	1058.8	109.15	0.10309	2e-05	6.08e-06	0.032	0.03142	0.00046	0.02829	0.00045	0.09281	0.00047	0.05786	0.00052	563.77	8.81	572.15	2.77	524.53	19.94	572.97	2.79
TC-24.1	EDCZ	97	1144.4	214.27	0.18723	2.545e-05	1.853e-05	0.041	0.05605	0.00084	0.02649	0.00042	0.08849	0.0004	0.05798	0.00079	528.44	8.37	546.59	2.39	529.16	29.98	546.84	2.42
TC-25.1	EDCZ	143	1656.9	179.17	0.10814	2e-05	1.5e-06	0.032	0.03257	0.00048	0.02776	0.00047	0.09217	0.00062	0.05788	0.00041	553.5	9.18	568.37	3.68	525.21	15.73	569.09	3.69
TC-26.2	ODCZ	99	1124.8	180.1	0.16013	2e-05	5.06e-06	0.032	0.04929	0.00051	0.02858	0.00033	0.09284	0.00041	0.0582	0.00032	569.55	6.58	572.33	2.44	537.33	11.95	572.95	2.45
TC-27.1	EDCZ	171	1983.3	360.49	0.18176	9.83e-06	1.386e-05	0.016	0.0545	0.0007	0.02697	0.00038	0.08995	0.00041	0.05849	0.00035	537.88	7.4	555.22	2.45	548.31	13.27	555.33	2.45
TC-1.1	CeMBZ	56	538.09	552.54	1.0269	6.643e-05	2.362e-05	0.106	0.30876	0.00223	0.0265	0.00031	0.08814	0.00073	0.05714	0.00082	528.71	6.18	544.54	4.32	496.84	31.96	545.27	4.34
TC-3.1	CeMBZ	23	252.83	156.12	0.61749	2e-05	1.446e-05	0.032	0.19367	0.00433	0.02698	0.00073	0.08604	0.00115	0.05713	0.00078	538.2	14.37	532.06	6.81	496.5	30.31	532.63	6.83
TC-4.2	CoMCZ	37	429.06	156.01	0.36361	0.00012521	4.835e-05	0.2	0.11753	0.00233	0.02765	0.00064	0.08555	0.00088	0.05831	0.001	551.34	12.52	529.17	5.21	541.54	37.89	529	5.21
TC-5.1	CoMCZ	49	538.62	125.34	0.2327	1.936e-05	1.792e-05	0.031	0.07395	0.00139	0.02996	0.00059	0.09428	0.0005	0.05928	0.00068	596.71	11.66	580.83	2.94	577.45	25.27	580.87	2.96
TC-6.1	CoDCZ	254	2732.4	1430.1	0.52338	7.2e-07	2.51e-06	0.001	0.15708	0.00068	0.02672	0.00019	0.08902	0.00044	0.05852	0.00039	532.91	3.8	549.74	2.58	549.46	14.48	549.75	2.59
TC-7.1	CoBCZ	27	306.33	154.38	0.50396	6.801e-05	4.574e-05	0.109	0.15395	0.00245	0.02611	0.00048	0.08547	0.00068	0.05876	0.00106	520.96	9.49	528.69	4.07	558.34	39.79	528.26	4.07
TC-8.1	CeDCZ	93	1066.2	219.75	0.2061	3.054e-05	1.945e-05	0.049	0.06266	0.0009	0.02751	0.00052	0.09049	0.0009	0.05853	0.00047	548.61	10.24	558.45	5.29	549.65	17.54	558.62	5.3
TC-9.1	CoBUZ	19	195.89	99.91	0.50999	9.934e-05	6.511e-05	0.159	0.1575	0.00324	0.02837	0.00066	0.09187	0.00089	0.05684	0.00176	565.49	13.02	566.61	5.26	485.28	69.88	567.87	5.32
TC-10.1	CoBUZ	13	141.54	66.61	0.47059	6.303e-05	8.996e-05	0.101	0.1566	0.00524	0.02957	0.00106	0.08887	0.00097	0.05817	0.0024	589.1	20.75	548.87	5.77	536.01	92.76	549.09	5.83
TC-10.2	CoMUZ	24	283.43	41.73	0.14723	4.415e-05	4.549e-05	0.071	0.04644	0.00202	0.0287	0.00129	0.09098	0.00075	0.05741	0.001	571.82	25.28	561.33	4.43	507.32	38.85	562.17	4.44
TC-11.1	CoMBZ	78	808.68	351.84	0.43508	4.228e-05	1.366e-05	0.068	0.13666	0.00109	0.0293	0.00035	0.09327	0.00071	0.05879	0.00043	583.65	6.89	574.84	4.17	559.22	15.94	575.1	4.18
TC-11.2	CoBUZ	13	134.05	63.5	0.47372	2.119e-05	9.882e-05	0.034	0.14936	0.00446	0.02913	0.00095	0.09239	0.00106	0.05907	0.00236	580.36	18.58	569.67	6.28	569.71	89.56	569.68	6.31
TC-12.1	CoBCZ	16	175.38	71.46	0.40746	2e-05	3.385e-05	0.032	0.13299	0.00346	0.02894	0.00087	0.08866	0.00121	0.0606	0.00123	576.57	17.1	547.59	7.18	625.05	44.37	546.31	7.19
TC-13.1	CoBBZ	49	455.96	443.54	0.97276	8.516e-05	4.604e-05	0.136	0.29885	0.00287	0.02843	0.00042	0.09255	0.00084	0.05853	0.00103	566.65	8.16	570.57	4.93	549.7	38.76	570.9	4.94
TC-15.1	CoMCZ	74	879.08	86.15	0.09801	2e-05	3.52e-06	0.032	0.02869	0.00047	0.0265	0.00047	0.09053	0.0005	0.05811	0.00044	528.59	9.26	558.67	2.94	533.9	16.64	559.08	2.96
TC-16.1	CoMCZ	74	787.25	377.08	0.47898	2e-05	5.97e-06	0.032	0.14641	0.00109	0.0276	0.00032	0.0903	0.00064	0.05784	0.00056	550.38	6.36	557.34	3.78	523.81	21.34	557.91	3.8
TC-17.1	CoBCZ	14	139.58	82.77	0.593	8.048e-05	8.475e-05	0.129	0.18389	0.00454	0.02859	0.00088	0.0922	0.00149	0.05737	0.0017	569.78	17.3	568.54	8.81	505.72	66.42	569.57	8.82
TC-18.1	CoMCZ	49	458.96	434.89	0.94755	6.342e-05	2.674e-05	0.101	0.27774	0.00221	0.02706	0.00031	0.09232	0.00062	0.05806	0.00065	539.7	6.01	569.26	3.67	532.21	24.81	569.87	3.68
TC-19.1	CoBCZ	20	211.71	100.71	0.47571	5.875e-05	6.191e-05	0.094	0.14856	0.00408	0.02836	0.00162	0.09081	0.00374	0.05907	0.00216	565.24	31.95	560.32	22.16	569.81	81.66	560.17	22.18
TC-21.1	CoMBZ	49	485.49	366.18	0.75425	2e-05	1.873e-05	0.032	0.23822	0.00284	0.02869	0.00042	0.09085	0.00066	0.0586	0.00059	571.79	8.2	560.54	3.91	552.19	21.97	560.67	3.92
TC-22.1	CoMCZ	45	525.52	79.85	0.15194	2e-05	6.57e-06	0.032	0.04685	0.0011	0.02791	0.00072	0.09051	0.00076	0.05803	0.00058	556.36	14.08	558.53	4.47	531.04	22.13	558.99	4.48
TC-23.1	CoMUZ	35	398.29	89.48	0.22466	6.769e-05	4.963e-05	0.108	0.06964	0.00236	0.0279	0.00099	0.09002	0.00073	0.05755	0.00104	556.25	19.41	555.63	4.33	512.62	40.12	556.3	4.33
TC-26.1	CoBCZ	27	265.3	193.67	0.72999	8.06e-05	7.2e-05	0.129	0.22191	0.00437	0.02789	0.00063	0.09173	0.00086	0.05841	0.0013	555.91	12.38	565.76	5.1	545.14	49.38	566.08	5.08
Abbreviations: Co - core with distinct textural discordance against a rim; Ce - grain centre, but no textural dicrordance against a rim; O - overgrowth discordantly surrounding a core; E - edge of a grain that does not contain an obvious core;
B - CL bright; M - CL medium; D - CL dark; CZ - Concentric zoning; UZ - unzoned; SZ - sector zoning; BZ - banded zoning
*Corrected for common Pb of Broken Hill galena composition using 204Pb
§Percentage of total 206Pb that is common 206Pb
